# Supplementary material for: Single-molecule sensing of peptides and nucleic acids by engineered aerolysin nanopores
Source: Nat Commun. 2019 Oct 29;10:4918. doi: 10.1038/s41467-019-12690-9 (PMC6820719; doi:10.1038/s41467-019-12690-9)
Supplement: Supplementary file 3 — Source Data [file 41467_2019_12690_MOESM3_ESM.xlsx]

## Sheet: Figure1
Figure1c
	WT		R282A		R220A		K238A		K242A			R282W		R220W		K238W		K242W
Distance	Diameter	error	Diameter	error	Diameter	error	Diameter	error	Diameter	error		Diameter	error	Diameter	error	Diameter	error	Diameter	error	Diameter	error
91.5	14.4322	4.06527	16.804	0.22493	15.4595	3.72222	14.3146	2.23197	12.6757	3.56382		13.9033	0.91119	12.3394	1.86001	11.1778	1.36259	14.8773	1.68719
88.5	12.3255	3.48548	16.3913	0.66395	10.8803	0.71984	11.6184	0.57901	10.2646	1.37764		14.8367	1.02769	10.2248	1.25308	10.7858	0.86205	11.5475	1.00669
85.5	12.5155	1.84003	14.116	0.41816	11.6107	1.16062	10.8139	0.63822	12.3335	1.3494		14.4911	0.82601	12.8184	0.98744	12.6876	0.53408	10.9853	0.41473
--	--	--	--	--	--	--	--	--	--	--	--	--	--	--	--	--	--	--	--
76.5	13.2302	2.12221	10.2524	3.04177	15.9888	0.37842	11.1283	2.18666	13.8943	1.48073		11.7531	2.49359	8.60788	0.77408	8.49499	1.58818	11.9978	1.26998
73.5	7.77772	3.55841	6.85484	1.68002	15.5361	0.90713	6.57532	0.55126	7.76611	2.65032		8.21374	2.61018	9.29048	0.92301	6.61604	1.23725	6.33308	0.66972
70.5	8.14651	0.80404	10.1213	2.36427	14.4004	1.31065	8.18912	1.28505	7.49978	0.97567		9.19444	1.65686	11.9656	1.00441	12.02	1.07365	8.83647	1.21306
--	--	--	--	--	--	--	--	--	--	--	--	--	--	--	--	--	--	--	--
25.5	10.6985	3.04365	8.70417	0.72163	10.1118	1.99475	14.6768	0.93428	10.4613	0.96111		10.24	1.85794	8.76643	1.0299	11.5031	0.67277	9.33741	0.68442
22.5	9.79779	0.8536	9.98332	1.33151	9.91651	1.04213	12.0722	0.62271	9.59365	0.61229		9.57276	1.49661	9.29602	0.51243	11.1713	0.64056	9.45239	0.71217
19.5	13.1914	3.01549	13.6857	0.78156	12.1321	2.48845	15.5645	1.14307	14.1583	2.36432		12.5297	2.96253	14.9385	0.60756	13.9993	0.34103	15.4931	0.26347
--	--	--	--	--	--	--	--	--	--	--	--	--	--	--	--	--	--	--	--
13.5	10.126	2.73806	9.02854	0.55502	12.2725	2.62258	9.49082	0.37053	15.133	0.95412		10.5722	1.78149	8.80965	0.34383	9.38053	0.43515	11.6463	1.11991
10.5	9.41821	0.87932	10.2556	0.64915	9.64924	0.77345	9.2861	0.85016	12.7164	0.52226		10.304	0.84747	10.5276	0.72456	11.0851	0.69056	11.6358	0.87425
7.5	10.5247	1.16257	12.6764	1.37172	10.4857	1.1071	11.8071	0.31361	12.4645	1.7887		11.3351	1.21428	10.9607	0.30532	12.6309	0.98629	14.2912	1.18997
Figure1d
	R220 region		K238 region
Pores	Diameter	error	Diameter	error
WT	7.77772	3.55841	9.79779	0.8536
R282A	6.65484	1.68002	9.98332	1.33151
R282W	8.21374	2.61018	9.57276	1.49661
R220A	15.5361	0.90713	9.91651	1.04213
R220W	9.29048	0.92301	9.29602	0.51243
R220K	9.26642	1.76689	9.86335	1.4327
R220E	12.1397	0.62909	9.58201	1.02797
R220Q	12.2405	0.95638	10.1185	1.15769
K238A	6.57532	0.55126	12.0722	0.62271
K238W	6.61604	1.23725	11.1713	0.64056
K238Q	5.55264	0.42075	11.6472	0.99123
K238N	7.11748	0.82663	11.6441	0.55454
K238R	8.22263	1.81796	9.1513	1.31453
K238E	5.89093	0.32163	11.2337	0.93765
K242A	7.76611	2.65032	9.59365	0.61229
K242W	6.33308	0.66972	9.45239	0.71217

## Sheet: Figure2
Figure2a
Pores	Current	error
WT	79.1	9.00328
R282A	76.2	9.00258
R282W	74.1	9.00349
R220A	58.2	9.00268
R220W	44.4	9.00081
R220K	74.3	9.00564
R220E	48	9.00174
R220Q	63.4	9.0011
K238A	74.1	9.00162
K238W	81.3	9.00259
K238Q	60.8	9.0025
K238N	70.1	9.00205
K238R	59.1	9.00765
K238E	77.3	9.00569
K242A	98	9.00312
K242W	56.6	9.00671
Figure2b
	WT		R282A		R220A		R220W		K238A		K238Q		K238N		K238R
Voltage
-150	-89.4587	0.45776							-59.6196	0.61035	-54.6303	2.25404	-61.1455	0.25761
-140	-81.5242	0.15259							-57.9412	1.67847	-51.0292	2.07085	-56.5679	0.14326
-130	-75.8784								-56.5679	3.05176	-48.3436	0.70055	-54.4316	0.13618
-120									-53.1092	1.12359	-45.5971	0.64763	-51.0747	0.13246	-57.7886	0.30374
-110	-62.7559						-65.543	0.48535	-48.5316	1.25415	-43.2777	0.82641	-48.023	0.45221	-53.2109	0.21406
-100	-56.6523	0.61035	-71.9792	1.06812	-62.2623	0.10388	-57.5321	0.56165	-44.9712	1.14186	-40.1649	0.93948	-44.9712	0.21033	-48.023	0.10703
-90	-49.5316	0.14386	-64.0447	0.45776	-55.4722	0.18018	-51.0471	0.02759	-42.835	0.89841	-36.3808	1.18524	-41.3091	0.14386	-42.2246	0.22359
-80	-43.9875	0.45776	-53.3635	1.06812	-49.1398	0.10388	-43.7992	0.25647	-37.0366	1.5561	-33.0238	1.00663	-37.647	0.25452	-37.647	0.18613
-70	-38.4944	0.15259	-44.5134	0.15259	-42.4259	1.32458	-38.0008	0.35388	-33.578	0.38062	-29.1786	0.62863	-36.1211	0.14256	-34.29	0.2374
-60	-32.0857	0.15259	-36.2737	0.45776	-34.0336	0.56165	-31.5159	0.33276	-29.3055	1.25415	-25.4555	1.34527	-28.7969	0.12264	-28.1865	0.376124
-50	-25.8296	0.31265	-28.3391	0.76294	-27.396	0.125	-24.5731	0.25647	-23.5072	1.50196	-20.8778	1.135	-22.9985	0.13126	-22.083	0.38062
-40	-19.1157	0.25439	-22.5408	0.76294	-20.1481	0.40906	-18.8511	0.79053	-19.8451	0.38062	-15.4457	1.14348	-19.6416	0.12667	-17.5054	0.37235
-30	-14.2329	0.30518	-14.1484	0.91553	-13.9683	0.73535	-12.7476	0.79053	-13.1312	1.80258	-11.2953	1.36863	-13.5381	0.13058	-12.6226	0.15187
-20	-6.90869	0.49835	-7.58716	0.15259	-6.10999	0.10388	-6.72034	0.10388	-7.12939	0.65926	-6.35146	1.59153	-6.51904	0.19852	-7.12939	0.18507
-10	-1.82243	0.14386	-2.09399	0.45776	-1.53235	0.40906	-1.37976	0.04871	-2.24658	1.08613	-0.6752	2.13716	-1.63623	0.14286	-2.85693	0.29436
0	4.68799	0.24917	4.3147	0.15259	3.96082	0.71423	3.12158	1.0957	4.46729	1.31851	5.36729	2.2231	3.55176	0.14917	3.24658	0.18707
10	10.6898	0.80099	11.0286	0.15259	9.83545	0.48535	7.31775	0.20129	10.1639	1.37235	11.2877	1.25252	11.7915	0.18091	8.12939	0.162708
20	16.7933	0.57544	14.9959	0.76294	15.6338	0.125	11.5902	1.32458	17.4881	0.87507	17.5133	2.4643	17.2847	0.17564	14.2329	0.28507
30	21.2692	0.14386	20.1838	0.15259	19.9825	1.172	16.7019	0.27759	23.5916	0.76124	23.3727	2.37882	24.6089	0.14386	20.3364	0.150196
40	27.8814	0.24917	24.6089	0.30518	24.5602	0.25647	21.2033	0.04871	30.7124	1.24587	30.2086	2.20519	29.7969	0.24917	25.8296	0.43158
50	34.0866	0.5187	29.0339	0.15259	29.0615	0.48535	23.7972	0.10388	37.6297	1.58247	36.068	2.39514	39.2573	0.5187	31.6279	0.16208
60	39.7832	0.43158	32.8486	0.91553	33.5629	0.10388	26.0098	0.79053	44.3436	2.23333	42.8429	2.82794	45.0557	0.43158	39.2573	0.38062
70	45.0729	0.38062	36.9685	0.76294	37.1487	0.94312	28.2986	1.55347	50.6506	1.7678	49.2516	2.46992	51.7695	0.38062	44.1401	0.43158
80	49.854	0.9967	40.9358	1.37329	41.1923	0.40906	31.7318	0.10388	58.8903	2.30178	56.881	3.01804	57.5679	0.29967	49.6333	0.38062
90	55.4489	1.15089	43.835	0.85523	45.6173	0.35388	33.7918	1.24829	65.9093	2.39433	63.5948	2.85417	66.418	0.15089	55.4316	0.80099
100	61.4507	0.65926	47.4971	0.91553	48.4402	0.02759	36.462	1.47717	72.5215	2.5895	69.4568	2.3997	73.437	0.35926	61.23	0.74752
110	66.1809	0.76294	50.3962	1.37329	52.026	0.35388	37.1487	2.46899	80.0491	2.88799	76.9572	3.01964	82.2871	0.16294	66.7231	0.37507
120	72.1318	0.91553	52.0747	0.61035	55.6118	1.0957	39.9716	1.93494	88.1872	2.01406	84.9571	4.16249	90.832	0.21553	74.3525	0.28751
130	77.3198	0.64298	54.3635	0.15259	57.4429	0.43018	43.1759	0.56165	92.8157	0.15259	88.1786	1.8939	96.9356	0.3452	78.3198	0.43158
140	81.4397	1.06812	57.2627	0.97354	58.7886	0.73254	43.7863	1.78235	102.429	0.46772	96.6174	3.78402	104.87	0.36812	86.2544	0.32708
150	86.0173	0.45776	58.9412	0.45776	64.8921	0.47676	45.2358	2.62158	110.211	0.45776	105.343	4.08291	112.194	0.45776	90.832	0.38062
Figure2c
Pores	Exp at 150		MD at 150
WT	86.0173	0.45776	78.18	0.67
R282A	58.9412	0.45776	69.81	0.47
R220A	64.8921	0.56772	56.68	0.42
R220W	45.2358	2.62158	39.09	0.86
K238A	110.211	0.45776	75.8	0.35
K238Q	105.343	4.08291	60.88	0.42
K238N	112.194	0.47668	89.56	0.33
K238R	90.832	0.65926	62.34	0.71
Figure2d
Pores	150 mV					-150mV
	I(CI-)	erro	I(K+)	erro		I(CI-)	erro	I(K+)	erro
WT	53.03	6.04	12.95	6.05		-27.97	6.04	-25.59	6.03
R282A	49.25	6.04	18.95	6.03		--	--	--	--
R282W	47.9	6.03	22.56	6.02		--	--	--	--
R220A	37.66	6.03	22.6	6.03		-46.64	6.06	-61.65	6.08
R220W	34.1146	9.00114	10.3282	9.00046		--	--	--	--
R220K	46.83	6.05	22.81	6.03		--	--	--	--
R220E	30.77	6.03	22.77	6.03		-33.85	6.04	-67.63	6.05
R220Q	52.1971	9.00047	18.3633	9.00026		--	--	--	--
K238A	44.85	6.08	21.66	6.08		-22.7	6.05	-26.2	6.04
K238W	59.0943	9.00059	22.2326	9.00126		--	--	--	--
K238Q	40.44	6.04	18.6	6.03		-26.12	6.06	-12.13	6.05
K238N	54.63	6.05	23.41	6.03		--	--	--	--
K238R	42.41	6.03	17.64	6.04		-23.37	6.02	-19.22	6.03
K238E	53.55	6.05	20.4	6.04		-23.29	6.05	-26.15	6.06
K242A	64.74	6.04	19.74	6.04		--	--	--	--
K242W	44.88	6.03	19.67	6.05			--	--	--
Figure2e-f
	WT_150mV				R220Q_150mV				R220E_150mV				WT_-150mV				K238Q_-150mV				R220E_-150mV
Z	CLA_dens	erro	POT_dens	errro	CLA_dens	erro	POT_dens	errro	CLA_dens	erro	POT_dens	errro	CLA_dens	erro	POT_dens	errro	CLA_dens	erro	POT_dens	errro	CLA_dens	erro	POT_dens	errro
0	1.92496e-05	1.97934e-05	8.6811e-06	1.21496e-05	0	0	0	0	1.83198e-05	7.47581e-06	1.19949e-05	6.38009e-06	8.92021e-08	9.9322e-08	0	0	0.000229957	2.22856e-05	0.000175072	1.25251e-05	1.83198e-05	1.19949e-05	7.47581e-06	6.38009e-06
1	8.98323e-05	4.82739e-05	5.69201e-05	3.21723e-05	9.4664e-06	2.61638e-06	1.49693e-06	5.46172e-07	6.25254e-05	1.80534e-05	5.32877e-05	1.57939e-05	1.6333e-05	4.01511e-06	8.59337e-06	2.82966e-06	0.000326361	2.77413e-05	0.000225982	3.06557e-05	6.25254e-05	5.32877e-05	1.80534e-05	1.57939e-05
2	0.000266556	9.40166e-05	0.000203929	9.22724e-05	3.12733e-05	5.93547e-06	1.49594e-05	2.94271e-06	0.000149994	2.62852e-05	0.000156802	3.13443e-05	7.67744e-05	1.17559e-05	5.01662e-05	1.13037e-05	0.000404815	2.93229e-05	0.000294697	3.13019e-05	0.000149994	0.000156802	2.62852e-05	3.13443e-05
3	0.000506805	0.000150754	0.000437485	0.000136912	8.62805e-05	3.43099e-05	6.11266e-05	1.34042e-05	0.000287463	2.52258e-05	0.000319172	1.54654e-05	0.000247766	2.63363e-05	0.000177305	2.39949e-05	0.000486128	1.62366e-05	0.000371131	1.63382e-05	0.000287463	0.000319172	2.52258e-05	1.54654e-05
4	0.000712986	0.000156298	0.000646688	0.000110183	0.000163855	8.02272e-05	0.000118168	4.1381e-05	0.000451312	1.57376e-05	0.000484861	7.35843e-05	0.000534394	7.02302e-05	0.000422047	6.66581e-05	0.000573925	1.4883e-05	0.000444281	2.02877e-05	0.000451312	0.000484861	1.57376e-05	7.35843e-05
5	0.00082931	0.00011462	0.000699339	0.000128134	0.00022011	9.72008e-05	0.000151217	5.52645e-05	0.000630282	3.46548e-05	0.000620393	9.81029e-05	0.000774363	8.976e-05	0.000643235	6.54472e-05	0.000632425	1.69259e-05	0.000512075	1.47572e-05	0.000630282	0.000620393	3.46548e-05	9.81029e-05
6	0.000849206	0.000100665	0.000648321	0.000113384	0.000258714	8.96576e-05	0.00017941	6.11092e-05	0.00079701	7.39511e-05	0.000705775	5.99387e-05	0.000859844	7.34822e-05	0.000708621	4.08383e-05	0.000648416	1.06618e-05	0.000553492	2.5895e-05	0.00079701	0.000705775	7.39511e-05	5.99387e-05
7	0.000793293	0.000137249	0.000612944	0.00013252	0.000293566	8.58444e-05	0.000213461	6.21111e-05	0.000871382	6.91767e-05	0.000746879	4.65634e-05	0.000845496	6.78902e-05	0.000695523	3.43249e-05	0.00061695	8.89071e-06	0.000538293	2.93264e-05	0.000871382	0.000746879	6.91767e-05	4.65634e-05
8	0.000683927	0.000131723	0.000567809	0.000123686	0.000330861	9.41587e-05	0.000244489	3.89117e-05	0.000855445	4.45622e-05	0.000722848	4.31426e-05	0.000799587	7.13286e-05	0.000660217	3.96741e-05	0.000544457	1.04129e-05	0.000500322	1.70856e-05	0.000855445	0.000722848	4.45622e-05	4.31426e-05
9	0.000557657	0.000124147	0.00050543	0.000124817	0.00035963	9.7552e-05	0.000324907	7.47949e-05	0.000788415	2.79345e-05	0.00065244	4.34443e-05	0.000716709	6.66082e-05	0.000599689	4.16101e-05	0.000465619	1.29564e-05	0.000487903	2.13914e-05	0.000788415	0.00065244	2.79345e-05	4.34443e-05
10	0.000445588	0.000107928	0.000458048	0.000100906	0.00035672	7.94213e-05	0.00042992	0.000137161	0.000680753	2.04438e-05	0.000569593	4.06356e-05	0.000590327	5.67134e-05	0.000523246	3.16644e-05	0.000399535	1.79295e-05	0.000450918	2.51989e-05	0.000680753	0.000569593	2.04438e-05	4.06356e-05
11	0.000345824	9.24634e-05	0.000435114	8.15887e-05	0.000343644	5.85902e-05	0.000397372	6.83173e-05	0.000571557	1.63169e-05	0.000506824	3.80742e-05	0.000449629	4.42341e-05	0.00049118	3.96167e-05	0.000333784	1.90596e-05	0.000410185	1.35844e-05	0.000571557	0.000506824	1.63169e-05	3.80742e-05
12	0.000254804	6.82256e-05	0.000426518	9.23543e-05	0.000328315	4.13983e-05	0.000352822	3.47247e-05	0.000471335	1.44384e-05	0.000456868	1.4192e-05	0.000327172	2.64483e-05	0.000458261	6.98446e-05	0.00025848	1.54905e-05	0.000371586	2.00713e-05	0.000471335	0.000456868	1.44384e-05	1.4192e-05
13	0.000189903	4.71729e-05	0.000372493	0.000102465	0.000291917	2.63407e-05	0.000378411	7.66779e-05	0.000366299	8.37887e-06	0.000400816	1.8682e-05	0.000250746	1.74539e-05	0.00040334	6.89145e-05	0.000195375	1.18277e-05	0.000334597	2.73896e-05	0.000366299	0.000400816	8.37887e-06	1.8682e-05
14	0.000152539	4.65753e-05	0.00031934	8.68407e-05	0.000248545	2.5194e-05	0.000380827	7.16085e-05	0.000277318	1.38267e-05	0.000403181	1.53219e-05	0.000203142	1.09178e-05	0.000356119	5.2713e-05	0.000156563	1.26331e-05	0.000326228	4.1651e-05	0.000277318	0.000403181	1.38267e-05	1.53219e-05
15	0.000120406	4.5637e-05	0.000254358	9.03168e-05	0.000219387	1.6802e-05	0.000359401	3.54445e-05	0.000215408	1.58799e-05	0.000355895	3.27961e-05	0.000166827	1.24071e-05	0.00033477	4.60127e-05	0.000128385	1.44659e-05	0.000265102	2.50933e-05	0.000215408	0.000355895	1.58799e-05	3.27961e-05
16	9.21673e-05	3.47781e-05	0.000188573	8.55817e-05	0.000184943	1.07189e-05	0.000291702	2.01448e-05	0.00017994	2.62939e-05	0.000270003	2.32356e-05	0.00013197	1.42119e-05	0.000308011	5.0077e-05	0.000104608	1.15719e-05	0.000190269	1.1354e-05	0.00017994	0.000270003	2.62939e-05	2.32356e-05
17	8.37883e-05	3.87618e-05	0.000140029	6.19573e-05	0.00014224	1.1892e-05	0.000226013	1.02841e-05	0.000144978	3.20015e-05	0.00026577	3.45454e-05	0.000107733	1.03407e-05	0.000231139	3.65219e-05	9.05588e-05	8.48187e-06	0.000140488	1.23931e-05	0.000144978	0.00026577	3.20015e-05	3.45454e-05
18	0.000227304	0.000372386	0.000150436	0.000181977	0.000142941	0.000102442	0.000187362	4.86328e-05	0.000159343	0.000170811	0.000272452	0.000117213	0.000256283	0.000206883	0.000167217	5.65744e-05	8.17228e-05	8.68107e-06	9.45388e-05	6.99885e-06	0.000159343	0.000272452	0.000170811	0.000117213
19	0.000183448	0.000209496	0.000130217	0.000121926	0.000476596	0.000460085	0.000294329	0.000172725	0.00014411	0.000149883	0.000219228	0.000116926	0.000125358	7.50097e-05	0.000125314	7.42366e-05	6.78229e-05	6.20659e-06	6.90119e-05	8.66626e-06	0.00014411	0.000219228	0.000149883	0.000116926
20	0.000272852	0.000288776	0.000235343	0.000270493	0.000752384	0.000545627	0.000287888	0.000121288	0.00016665	0.000207292	0.000172978	0.000118229	0.000244746	0.000293327	0.000224768	0.00026108	5.75569e-05	4.06343e-06	5.31066e-05	7.18989e-06	0.00016665	0.000172978	0.000207292	0.000118229
21	0.000778369	0.000401642	0.000644624	0.000439624	0.000886148	0.000466122	0.000462299	0.000233561	0.000601235	0.000671932	0.000448966	0.000464913	0.000891819	0.000687309	0.000619196	0.000476306	5.74994e-05	7.27386e-06	4.43394e-05	6.63385e-06	0.000601235	0.000448966	0.000671932	0.000464913
22	0.000902974	0.000639054	0.000618799	0.000582866	0.000692194	0.000214337	0.000737948	0.000476202	0.000535533	0.000235725	0.000454756	0.000234765	0.000802218	0.000111789	0.000485977	0.000138187	5.05575e-05	8.11873e-06	3.05113e-05	4.96872e-06	0.000535533	0.000454756	0.000235725	0.000234765
23	0.000741789	0.000624304	0.000431015	0.000493971	0.000498913	0.000230614	0.000495743	0.000227582	0.000311252	0.000136223	0.000410189	0.000141268	0.000474776	0.000108515	0.000304294	7.79367e-05	0.000247272	0.000148333	7.24752e-05	5.09429e-05	0.000311252	0.000410189	0.000136223	0.000141268
24	0.000748896	0.000668085	0.000492846	0.000565874	0.000512597	8.91158e-05	0.000304728	9.90084e-05	0.000373903	9.70538e-05	0.000529252	0.000321374	0.000392113	0.000152232	0.000591873	0.000264964	0.000362102	3.26666e-05	4.62102e-05	2.5312e-05	0.000373903	0.000529252	9.70538e-05	0.000321374
25	0.000928856	0.000808653	0.000689578	0.000855557	0.000740713	0.000322083	0.000371121	0.000157775	0.000595996	0.000109073	0.000395606	0.000210343	0.000417037	0.00013888	0.00064383	0.000198598	0.00072983	7.60344e-05	0.000112266	4.61445e-05	0.000595996	0.000395606	0.000109073	0.000210343
26	0.00115	0.000984428	0.000466057	0.000717739	0.000939774	0.000619621	0.000558778	0.000255699	0.000984665	0.000191934	0.000651481	0.000381581	0.000511367	0.000140338	0.000546132	0.000161411	0.000933189	9.66933e-05	0.000306756	0.000137001	0.000984665	0.000651481	0.000191934	0.000381581
27	0.00123	0.000918676	0.000281064	0.0007231	0.000978965	0.000420036	0.000592776	0.000382634	0.00141	0.000683247	0.000584387	0.00035383	0.000599864	0.000131942	0.000501681	0.000216602	0.00101	0.000101382	0.000359596	0.000146357	0.00141	0.000584387	0.000683247	0.00035383
28	0.00146	0.000799025	0.00028064	0.000629105	0.0014	0.000643863	0.000249447	0.000182189	0.000984819	0.000383509	0.000109409	3.77857e-05	0.000953621	0.000282657	0.000282621	0.000134098	0.00102	9.65278e-05	0.000254116	5.24394e-05	0.000984819	0.000109409	0.000383509	3.77857e-05
29	0.00191	0.00161	0.000206294	0.000482185	0.00124	0.000639824	0.000152731	7.15289e-05	0.000745946	0.000242103	0.000276283	0.000153678	0.0011	0.000284348	0.0001876	9.3903e-05	0.000906523	0.000104092	0.000184886	5.07384e-05	0.000745946	0.000276283	0.000242103	0.000153678
30	0.0018	0.00109	0.000241418	0.000631885	0.000957629	0.000149892	0.00055644	0.000157391	0.000717776	0.000287527	0.00074586	0.000439073	0.00124	0.000203767	0.00021686	0.000104893	0.000729788	0.000118959	0.000133729	6.09195e-05	0.000717776	0.00074586	0.000287527	0.000439073
31	0.00177	0.0011	0.000484252	0.000797461	0.000669068	0.000233826	0.000845163	0.000786839	0.000858971	0.000357078	0.000514408	0.000198979	0.00103	0.000235133	0.000140568	6.20215e-05	0.000859815	0.00016077	0.000138884	7.65522e-05	0.000858971	0.000514408	0.000357078	0.000198979
32	0.00146	0.000740069	0.000622058	0.000970508	0.000399824	0.000176393	0.000291223	0.000226632	0.00131	0.000546342	0.0004381	0.000164478	0.00134	0.000196422	0.000269589	8.24482e-05	0.00093256	0.000206941	0.000268922	8.78851e-05	0.00131	0.0004381	0.000546342	0.000164478
33	0.00158	0.00109	0.000702371	0.000875788	0.000220952	0.000122112	4.25173e-05	2.56221e-05	0.00178	0.000675584	0.000450607	0.000218824	0.00158	0.000433868	0.000628488	0.000507305	0.000960708	0.000245116	0.000662296	0.000115436	0.00178	0.000450607	0.000675584	0.000218824
34	0.00153	0.00128	0.000789933	0.0011	0.000328887	0.000128662	5.30238e-05	7.28251e-05	0.00137	0.00028497	0.000281832	0.000135	0.0017	0.000623029	0.00071577	0.0005772	0.000890778	0.000196857	0.000574156	0.000144526	0.00137	0.000281832	0.00028497	0.000135
35	0.000766352	0.000687309	0.000461246	0.000776073	0.000299975	0.000157968	1.21929e-05	1.74402e-05	0.00112	0.000489215	0.000385954	0.000241387	0.000939373	0.000401724	0.000224155	0.000125408	0.000695958	0.000115544	0.000208518	2.21481e-05	0.00112	0.000385954	0.000489215	0.000241387
36	0.000546824	0.000592837	0.000292614	0.000423499	0.000208945	0.00010253	2.08797e-05	2.71313e-05	0.000565212	0.000115928	0.000363177	0.000112988	0.000791013	0.000190427	9.65468e-05	8.23226e-05	0.000706165	0.000144772	0.00030015	4.59615e-05	0.000565212	0.000363177	0.000115928	0.000112988
37	0.0005338	0.000601768	0.000467861	0.000572182	0.000191728	8.64664e-05	9.57431e-05	7.8861e-05	0.000282486	9.90096e-05	0.000518208	0.000366992	0.000860143	0.000239629	0.000173288	0.00012831	0.000655773	0.000103245	0.000583546	0.000115901	0.000282486	0.000518208	9.90096e-05	0.000366992
38	0.000603097	0.000607866	0.000884722	0.000882282	0.000310456	0.000103796	0.000259797	0.000129365	0.000138123	7.03248e-05	0.000704638	0.000305236	0.000813223	0.000353376	0.000394483	0.000161461	0.000587937	3.33692e-05	0.000755374	0.000166421	0.000138123	0.000704638	7.03248e-05	0.000305236
39	0.000612195	0.000669397	0.00131	0.00113	0.000501854	0.000131559	0.000423965	0.000230693	0.000160423	9.62805e-05	0.000754334	0.000300703	0.000798448	0.000372089	0.00072156	0.000140795	0.000552984	8.26538e-05	0.000754604	0.000214993	0.000160423	0.000754334	9.62805e-05	0.000300703
40	0.00037447	0.000396675	0.00113	0.000722208	0.000651479	0.000288161	0.000378294	0.000287597	0.000280469	0.000144517	0.000367438	0.000124829	0.000600074	0.000298911	0.00113	0.00036255	0.000333132	4.74941e-05	0.000863769	0.000282132	0.000280469	0.000367438	0.000144517	0.000124829
41	0.000320114	0.000362256	0.00103	0.000862011	0.000671193	0.000329361	0.000406006	0.000341376	0.000525199	0.000332541	0.000324392	0.000153058	0.000496271	0.000252114	0.00124	0.000651149	0.000173322	3.29917e-05	0.00119	0.000198153	0.000525199	0.000324392	0.000332541	0.000153058
42	0.000447139	0.000590983	0.0012	0.000841536	0.000686591	0.000299519	0.000357956	0.000278274	0.000763412	0.000580754	0.000250184	0.000107795	0.000588056	0.000272976	0.00121	0.00059435	0.000131905	6.46953e-05	0.00172	0.000119775	0.000763412	0.000250184	0.000580754	0.000107795
43	0.000658697	0.000813225	0.00161	0.00104	0.00040474	0.000176037	0.000548479	0.000460409	0.000568872	0.000574771	0.00019843	0.000122143	0.000665634	0.000139002	0.00106	0.000522519	0.000143255	8.319e-05	0.00259	0.000296354	0.000568872	0.00019843	0.000574771	0.000122143
44	0.000696167	0.000731592	0.00158	0.0015	0.000218096	0.000129276	0.000988834	0.000694905	0.000157293	0.000111277	0.000117082	7.22144e-05	0.000728402	0.000436927	0.000758355	0.000342167	0.000169348	5.72773e-05	0.00328	0.000234742	0.000157293	0.000117082	0.000111277	7.22144e-05
45	0.000944975	0.000869714	0.000774451	0.000975319	0.000266456	0.000175883	0.000672285	0.000266386	0.000127953	3.70101e-05	0.000130671	9.11301e-05	0.000899817	0.000503306	0.000431529	0.00018338	0.000277788	8.1708e-05	0.00265	0.000298994	0.000127953	0.000130671	3.70101e-05	9.11301e-05
46	0.00118	0.000738452	0.000397548	0.000787939	0.000466929	0.000260936	0.000447485	0.000223842	0.000449593	0.000136273	0.000414901	0.000288537	0.00128	0.000212194	9.29107e-05	4.32994e-05	0.0004381	0.000141878	0.00191	0.00028316	0.000449593	0.000414901	0.000136273	0.000288537
47	0.00156	0.00122	0.000264029	0.000586735	0.000533516	0.00019759	0.000136974	9.1523e-05	0.000630617	0.000181977	0.000418636	0.000370916	0.00117	0.000331246	4.98938e-05	2.92356e-05	0.00045778	0.000147926	0.00124	0.000212948	0.000630617	0.000418636	0.000181977	0.000370916
48	0.00165	0.00105	0.00013343	0.000268639	0.000758053	0.000244871	4.12779e-05	3.31772e-05	0.000813315	0.000180743	0.000243682	0.000208608	0.00146	0.000380998	0.000158054	5.56614e-05	0.000371057	9.01079e-05	0.000845417	0.000138576	0.000813315	0.000243682	0.000180743	0.000208608
49	0.00152	0.000874064	0.000244151	0.000491251	0.000730635	0.000244079	4.198e-06	3.48012e-06	0.000903417	0.000178928	0.000197262	6.80065e-05	0.00115	0.000141002	0.00047184	0.000120357	0.000314394	5.4477e-05	0.000597804	0.000100868	0.000903417	0.000197262	0.000178928	6.80065e-05
50	0.00107	0.00072102	0.000315729	0.000560653	0.000484676	0.000202081	1.6802e-06	9.21638e-07	0.000843495	7.59995e-05	0.000146401	8.21977e-05	0.00072711	0.000178623	0.000935693	0.000282193	0.000335476	7.91305e-05	0.00057516	6.84865e-05	0.000843495	0.000146401	7.59995e-05	8.21977e-05
51	0.000554248	0.000443835	0.000177267	0.00035936	0.000278296	0.000132335	3.37101e-05	1.6421e-05	0.000787161	0.00014381	3.28556e-05	1.53354e-05	0.00058654	0.000181706	0.000796123	0.000198261	0.000301527	7.84191e-05	0.000603651	0.000145918	0.000787161	3.28556e-05	0.00014381	1.53354e-05
52	0.000362951	0.000452228	9.13141e-05	0.000297831	0.000359723	0.000106978	0.000177917	7.07766e-05	0.000610803	0.000241127	7.28855e-05	3.95799e-05	0.000504919	0.000113727	0.000372613	0.000101647	0.000228605	4.35102e-05	0.000414375	0.000147429	0.000610803	7.28855e-05	0.000241127	3.95799e-05
53	0.000294349	0.000395608	7.86572e-05	0.000266121	0.000566041	0.000128505	0.000231202	7.03182e-05	0.000586617	0.000277329	0.000313417	0.000148365	0.000562866	0.000147259	0.000644216	0.00016613	0.000200338	5.7105e-05	0.000162221	6.05296e-05	0.000586617	0.000313417	0.000277329	0.000148365
54	0.000341867	0.000475566	0.000100088	0.000291413	0.00071814	0.000329765	0.000428698	0.000195489	0.000302331	0.000142446	0.000452034	0.000107196	0.000763872	0.000426489	0.000938326	0.000679728	0.000278496	8.38766e-05	7.79356e-05	2.29335e-05	0.000302331	0.000452034	0.000142446	0.000107196
55	0.000426185	0.000475191	0.000243031	0.000404771	0.000432669	0.000303586	0.000476661	0.000299835	0.000152895	5.0374e-05	0.000475978	0.000205585	0.000558662	0.000181165	0.000296268	0.000136038	0.000429281	8.88699e-05	0.000170773	7.92114e-05	0.000152895	0.000475978	5.0374e-05	0.000205585
56	0.000513473	0.000739384	0.000380326	0.000527617	0.000447973	0.000471969	0.000241011	0.000166528	0.000283405	0.000233078	0.000293216	0.000239148	0.000442547	0.000200192	0.000117819	4.83499e-05	0.000510774	8.24455e-05	0.000295057	0.000114626	0.000283405	0.000293216	0.000233078	0.000239148
57	0.000334307	0.000418267	0.000254364	0.00039899	0.00032203	0.000253453	6.69349e-05	3.80779e-05	0.00046387	0.000320673	9.38743e-05	3.59597e-05	0.000261165	9.69532e-05	0.000290852	8.81639e-05	0.000418266	0.000114673	0.000240477	0.000102033	0.00046387	9.38743e-05	0.000320673	3.59597e-05
58	0.000275682	0.000424659	0.000132197	0.000236173	0.000337007	0.000196036	0.000122103	6.63936e-05	0.000544232	0.000313822	5.74477e-05	3.6629e-05	0.000376505	9.18054e-05	0.000458888	0.000128935	0.000305202	0.000103379	0.000167876	6.14548e-05	0.000544232	5.74477e-05	0.000313822	3.6629e-05
59	0.000306933	0.000485278	0.00039002	0.000517331	0.000514884	0.00031159	0.00038163	9.91339e-05	0.000347302	0.000126259	0.000134892	4.44738e-05	0.000658188	0.000103908	0.00045405	0.000134703	0.000338395	0.000104151	0.000258323	9.16618e-05	0.000347302	0.000134892	0.000126259	4.44738e-05
60	0.000363206	0.000611582	0.000677645	0.000759983	0.000645166	0.000487151	0.000945931	0.000562241	0.000371816	0.000133076	0.000463263	0.000300083	0.000810862	0.000246282	0.000549153	0.000145957	0.000536139	0.000136601	0.000418446	0.000133452	0.000371816	0.000463263	0.000133076	0.000300083
61	0.000447415	0.000649441	0.000465535	0.000573027	0.000731423	0.000625397	0.00124	0.000926224	0.000495602	0.000394577	0.000397385	0.00030246	0.000837139	0.000477304	0.000552539	0.000212945	0.00053531	8.86248e-05	0.000290059	0.000100204	0.000495602	0.000397385	0.000394577	0.00030246
62	0.000423036	0.000705513	0.000304756	0.000514804	0.000516321	0.000437903	0.000663115	0.000529614	0.000520244	0.000402334	0.000180346	7.43321e-05	0.000864884	0.000614191	0.000477701	0.000156944	0.000392821	6.97784e-05	0.000123424	4.58145e-05	0.000520244	0.000180346	0.000402334	7.43321e-05
63	0.000350457	0.000436056	0.000273018	0.000407426	0.00020646	0.000116814	0.000526842	0.000320562	0.000450422	0.000194703	0.000294424	0.00017479	0.000621492	0.000282041	0.000541864	0.000207504	0.000345539	9.75759e-05	9.49007e-05	3.11607e-05	0.000450422	0.000294424	0.000194703	0.00017479
64	0.000405734	0.00049472	0.000302017	0.000553948	6.5486e-05	4.22979e-05	0.000490311	0.000238281	0.000284952	0.000115089	0.000371482	0.000318703	0.000376632	0.000140058	0.000465915	0.000194147	0.000303661	8.74631e-05	0.000125477	6.50869e-05	0.000284952	0.000371482	0.000115089	0.000318703
65	0.000563258	0.000927331	0.000244348	0.000475368	3.33232e-05	2.93485e-05	0.000195552	7.23521e-05	0.000364433	0.000130817	0.000309626	0.000141146	0.000428298	8.43433e-05	0.000506168	0.000135028	0.000223216	6.47373e-05	0.00017735	6.29506e-05	0.000364433	0.000309626	0.000130817	0.000141146
66	0.00052977	0.00081491	0.000353598	0.000695664	8.42437e-05	4.50934e-05	9.59558e-05	5.97964e-05	0.000452289	0.000237331	0.000164525	5.33543e-05	0.000736963	9.88729e-05	0.000703184	0.000274964	0.000203313	3.76837e-05	0.000306864	8.05561e-05	0.000452289	0.000164525	0.000237331	5.33543e-05
67	0.000398295	0.000529619	0.000272244	0.000513612	0.000251555	0.000185399	0.000100497	6.236e-05	0.000399437	0.000191999	0.000182211	0.000108189	0.000908067	0.000223594	0.000557992	0.000155771	0.000340522	6.70813e-05	0.000406653	0.000127555	0.000399437	0.000182211	0.000191999	0.000108189
68	0.000272885	0.000435695	0.000253407	0.000412801	0.000359697	0.000278287	0.000169339	8.50417e-05	0.00027641	9.41116e-05	0.000124543	8.6179e-05	0.000594647	0.000203104	0.000443254	0.000148445	0.000411722	0.000132268	0.000506588	0.000142265	0.00027641	0.000124543	9.41116e-05	8.6179e-05
69	0.000221216	0.000370621	0.000347258	0.000521916	0.000400784	0.000175253	0.000167305	6.72645e-05	0.00022762	6.05295e-05	2.11116e-05	1.55062e-05	0.000509507	0.000160309	0.000476373	0.000258315	0.000423478	9.86863e-05	0.000605842	0.000173965	0.00022762	2.11116e-05	6.05295e-05	1.55062e-05
70	0.000166668	0.000336959	0.000344528	0.000467638	0.000490711	0.000218779	8.20941e-05	3.82911e-05	0.000210121	8.99262e-05	1.56022e-06	1.85769e-06	0.000456092	0.000150823	0.000253789	0.000131857	0.000441888	8.04597e-05	0.000447487	0.000143259	0.000210121	1.56022e-06	8.99262e-05	1.85769e-06
71	0.000180483	0.00036669	0.000335715	0.000650336	0.000588026	0.000231054	6.23607e-05	3.44197e-05	0.000273066	0.000131084	1.05715e-05	1.65483e-05	0.000526863	0.000211905	0.000188187	9.44053e-05	0.00066841	0.000176334	0.000369018	0.000101014	0.000273066	1.05715e-05	0.000131084	1.65483e-05
72	0.000299835	0.000659464	0.000244887	0.000454954	0.000390045	0.000171187	0.0001587	8.02176e-05	0.000122027	6.85058e-05	2.94203e-05	4.46197e-05	0.000877899	0.000542339	0.000325186	0.000140865	0.000598588	0.000128429	0.000389986	7.99681e-05	0.000122027	2.94203e-05	6.85058e-05	4.46197e-05
73	0.000362405	0.000596339	0.000242224	0.000529784	0.000234543	0.00014288	0.000744539	0.00055112	0.000149832	8.09061e-05	4.13089e-05	4.75214e-05	0.000850558	0.000506417	0.000357033	0.000146779	0.000439883	9.8321e-05	0.000431145	8.72624e-05	0.000149832	4.13089e-05	8.09061e-05	4.75214e-05
74	0.000388515	0.000419363	0.000350144	0.000413265	0.000329771	0.000281051	0.000879746	0.000760541	0.000258989	5.33745e-05	7.40144e-05	7.36776e-05	0.00048234	0.000192024	0.000406494	0.000124604	0.000329568	4.32562e-05	0.000367066	0.000107206	0.000258989	7.40144e-05	5.33745e-05	7.36776e-05
75	0.000437939	0.000408359	0.000657429	0.000663084	0.000248432	0.000180248	0.000457551	0.000351069	0.000350659	0.000151154	8.92406e-05	5.32114e-05	0.000372091	8.2017e-05	0.000551986	0.000188821	0.000298412	6.274e-05	0.000195627	4.70397e-05	0.000350659	8.92406e-05	0.000151154	5.32114e-05
76	0.00050902	0.000474248	0.000606763	0.000607096	0.000135491	6.14763e-05	0.000508936	0.000445524	0.000365356	0.000186548	0.000206169	8.80275e-05	0.000361018	0.000111302	0.000436684	0.000278975	0.000354907	0.000105384	0.000173355	0.000177166	0.000365356	0.000206169	0.000186548	8.80275e-05
77	0.000463011	0.000519551	0.000248913	0.000342573	0.000112002	5.19906e-05	0.000357237	0.000332058	0.000234052	0.000110354	0.000256544	0.000116579	0.000308343	0.000121964	0.000143619	7.15056e-05	0.000332178	0.000158245	0.000269024	0.00024968	0.000234052	0.000256544	0.000110354	0.000116579
78	0.000270487	0.000324671	0.000126703	0.000255896	0.000270844	0.000107672	0.000117782	6.53982e-05	0.000145227	7.91157e-05	0.000125295	5.77828e-05	0.00024177	9.73947e-05	7.72509e-05	7.95104e-05	0.000265067	0.000115126	0.000178328	0.000144337	0.000145227	0.000125295	7.91157e-05	5.77828e-05
79	0.000203364	0.000347478	0.000214592	0.000519337	0.00071264	0.000524636	5.85388e-05	4.68359e-05	0.000197651	8.17772e-05	8.82295e-05	5.32408e-05	0.000177708	8.28417e-05	5.77694e-05	5.15232e-05	0.000395247	0.000144698	0.000171844	0.000145572	0.000197651	8.82295e-05	8.17772e-05	5.32408e-05
80	0.00024782	0.000400332	0.000197404	0.00050174	0.000869418	0.000515538	0.000112263	3.88412e-05	0.000281472	9.14485e-05	0.000192562	9.055e-05	0.000212271	9.70956e-05	8.95095e-05	5.35794e-05	0.000361933	0.000186622	0.000151145	9.33546e-05	0.000281472	0.000192562	9.14485e-05	9.055e-05
81	0.000288239	0.000401725	0.000259675	0.000547156	0.000470728	0.000312199	0.000422122	0.000213175	0.000368859	0.000165678	0.000196003	0.000103329	0.000364095	7.84703e-05	0.000185773	3.84255e-05	0.000241859	0.000153021	0.000193301	0.000123599	0.000368859	0.000196003	0.000165678	0.000103329
82	0.000350866	0.000494122	0.000599952	0.000629498	0.000121891	7.84747e-05	0.000664483	0.000186142	0.00038759	0.000120384	0.000350058	0.000111536	0.00073127	0.000172586	0.0004333	0.000194061	0.000129667	8.92084e-05	0.000251971	0.000189106	0.00038759	0.000350058	0.000120384	0.000111536
83	0.000356271	0.000684975	0.000707621	0.000782301	2.07516e-05	1.16418e-05	0.000558704	0.000119841	0.00038791	0.00010527	0.000922082	0.00060011	0.00105	0.000420002	0.000588096	0.00029315	8.5427e-05	5.79441e-05	0.000221095	0.000159536	0.00038791	0.000922082	0.00010527	0.00060011
84	0.000235319	0.000501305	0.000486988	0.000608159	1.83104e-05	1.48534e-05	0.000175978	5.99451e-05	0.000362958	0.000144028	0.000840621	0.000529294	0.000762048	0.000260344	0.00047585	8.13374e-05	8.6442e-05	5.24792e-05	0.000234248	8.93466e-05	0.000362958	0.000840621	0.000144028	0.000529294
85	0.000184568	0.000310527	0.000593667	0.000519248	5.72338e-05	5.07496e-05	0.000171351	5.85319e-05	0.000322703	0.000185466	0.00039001	9.44911e-05	0.000344951	0.00013462	0.000622772	0.000199694	0.000124249	0.000149911	0.00044185	0.000102829	0.000322703	0.00039001	0.000185466	9.44911e-05
86	0.000296626	0.000464678	0.00115	0.000765448	7.87593e-05	6.89495e-05	0.00034652	5.97636e-05	0.000337901	0.000147749	0.000597882	0.000287492	0.000313268	0.000168202	0.00103	0.000382172	0.000195318	0.000260032	0.000595355	9.40682e-05	0.000337901	0.000597882	0.000147749	0.000287492
87	0.000400134	0.00058553	0.00157	0.0009679	5.60622e-05	4.89821e-05	0.000798335	0.000169489	0.000266741	8.04037e-05	0.000730711	0.000347476	0.00028228	0.00018516	0.000761656	0.000230723	0.000131037	0.000165742	0.000611461	0.000142174	0.000266741	0.000730711	8.04037e-05	0.000347476
88	0.000381603	0.00055524	0.00144	0.00122	1.79087e-05	1.39614e-05	0.001	0.000219183	0.000179013	4.4711e-05	0.000806209	0.000279241	0.000163595	5.81154e-05	0.000391855	0.000172258	0.000131218	5.48685e-05	0.000511113	0.000178396	0.000179013	0.000806209	4.4711e-05	0.000279241
89	0.000406804	0.000507896	0.00103	0.000970937	4.29638e-05	2.19922e-05	0.000827659	0.000157723	0.000210367	8.46474e-05	0.000954726	0.000298494	0.000222985	0.000158062	0.000244161	0.000183886	0.000236316	5.78216e-05	0.000293923	0.000110322	0.000210367	0.000954726	8.46474e-05	0.000298494
90	0.000661686	0.000625205	0.000506691	0.000700362	0.000154116	4.88984e-05	0.00084342	0.000180971	0.000204317	0.00010451	0.0012	0.00025383	0.000321976	0.000202864	5.12464e-05	5.64883e-05	0.000382298	0.000103872	0.000176511	9.83037e-05	0.000204317	0.0012	0.00010451	0.00025383
91	0.00189	0.00186	0.000375897	0.000585832	0.000179596	5.98769e-05	0.00131	8.87825e-05	0.000129162	9.10018e-05	0.00189	0.000126577	0.000425704	0.0001711	4.19819e-06	6.3958e-06	0.000511248	0.000124106	6.96758e-05	5.5169e-05	0.000129162	0.00189	9.10018e-05	0.000126577
92	0.0031	0.00125	0.000721007	0.00133	0.000216722	7.50112e-05	0.00296	0.000220969	0.000267457	0.000185916	0.00589	0.000775166	0.00173	0.000418318	7.04683e-07	1.20128e-06	0.000947214	0.000298798	1.55669e-05	1.62249e-05	0.000267457	0.00589	0.000185916	0.000775166
93	0.00284	0.00163	0.000592705	0.0012	0.00023915	8.90202e-05	0.00277	0.000333102	0.000504008	0.000301485	0.00806	0.000626509	0.00216	0.000470898	6.64811e-09	1.15837e-08	0.00132	0.000308539	5.00572e-07	9.9566e-07	0.000504008	0.00806	0.000301485	0.000626509
94	0.00229	0.00204	0.000197215	0.000525874	0.000180137	0.000100006	0.000852996	0.000287496	0.000474312	0.000219897	0.00405	0.00032528	0.000870607	0.000369432	8.61255e-09	7.01537e-09	0.0009285	0.000169611	8.77291e-08	9.76818e-08	0.000474312	0.00405	0.000219897	0.00032528
95	0.00179	0.00101	0.000122931	0.00054849	0.000324313	0.000110971	0.000759528	0.000246479	0.000247537	0.000128688	0.00276	0.000330671	0.000550039	0.000135376	1.27973e-06	1.07042e-06	0.000795966	0.000146313	3.26212e-06	1.85387e-06	0.000247537	0.00276	0.000128688	0.000330671
96	0.00145	0.000867989	4.48036e-05	0.000213639	0.000414288	0.000196989	0.000936687	0.000208307	8.5303e-05	6.69453e-05	0.00295	0.000582571	0.000171603	0.000114306	1.26779e-05	9.33065e-06	0.000617484	0.000139126	2.76989e-05	1.05017e-05	8.5303e-05	0.00295	6.69453e-05	0.000582571
97	0.00103	0.00085098	1.31892e-05	4.33693e-05	0.000535005	0.000177133	0.0011	0.000297894	6.12948e-05	4.5181e-05	0.00199	0.000358713	0.00028104	0.000243794	0.000133868	5.23695e-05	0.000734634	0.000186675	0.00014076	4.56354e-05	6.12948e-05	0.00199	4.5181e-05	0.000358713
98	0.000620615	0.000513953	6.65176e-05	0.000204407	0.000581888	0.000176798	0.000978187	0.000295095	9.58896e-05	5.4905e-05	0.00117	0.000145484	0.000356717	0.000221984	0.000482952	0.000139853	0.000832042	0.000208058	0.000405383	0.000112493	9.58896e-05	0.00117	5.4905e-05	0.000145484
99	0.000466805	0.00043618	0.000230565	0.000520991	0.00066631	0.000301775	0.000893033	0.000305848	0.000162754	6.69832e-05	0.00154	0.000230037	0.000576141	0.000109033	0.000726048	0.000267522	0.000605477	0.000167814	0.000514696	0.000128479	0.000162754	0.00154	6.69832e-05	0.000230037
100	0.00048171	0.000553975	0.000302254	0.000521229	0.000564945	0.000259016	0.000884974	0.000262725	0.000272914	6.5816e-05	0.00139	0.000170837	0.000893353	0.000325078	0.000476879	8.02485e-05	0.000378822	0.000105411	0.00033307	6.84961e-05	0.000272914	0.00139	6.5816e-05	0.000170837
101	0.000455828	0.00057297	0.000391727	0.000583328	0.000397711	0.000140525	0.000594136	0.000147635	0.000360905	0.000201626	0.000871313	0.000145985	0.000834504	0.000388851	0.000348449	0.000115627	0.000256953	8.66915e-05	0.000304701	0.000106918	0.000360905	0.000871313	0.000201626	0.000145985
102	0.000341683	0.00042484	0.000649131	0.000670125	0.000377176	0.000112051	0.000737477	0.000181312	0.000337446	0.00022794	0.00147	0.000171438	0.000523485	0.000200917	0.000469706	0.000113893	0.000242349	4.5787e-05	0.000364168	0.00010698	0.000337446	0.00147	0.00022794	0.000171438
103	0.000314499	0.000414032	0.00107	0.000828929	0.000449734	0.00020454	0.00164	0.000197355	0.000162559	8.96159e-05	0.00158	0.000277863	0.000209252	9.53093e-05	0.000752331	0.000362971	0.000364434	4.93619e-05	0.000434876	0.000101228	0.000162559	0.00158	8.96159e-05	0.000277863
104	0.000332973	0.000502416	0.00154	0.000954848	0.000593694	0.000222024	0.00283	0.000369313	0.00018835	5.80922e-05	0.00144	0.000258144	0.000218235	9.0263e-05	0.00137	0.000639826	0.000427566	5.86886e-05	0.00059988	0.000142663	0.00018835	0.00144	5.80922e-05	0.000258144
105	0.000393347	0.000564793	0.00216	0.00124	0.000739749	0.000235425	0.00228	0.000358415	0.000328487	8.91896e-05	0.00151	0.000268661	0.000569069	0.00038038	0.00169	0.000675324	0.000353261	6.27279e-05	0.000781815	0.000135056	0.000328487	0.00151	8.91896e-05	0.000268661
106	0.00043167	0.000652092	0.00164	0.000813518	0.000604787	0.000167651	0.00142	0.000231851	0.000290231	0.000128828	0.00139	0.00035317	0.000657251	0.000506657	0.00114	0.000203209	0.000213546	8.73564e-05	0.000675422	0.000220904	0.000290231	0.00139	0.000128828	0.00035317
107	0.000481178	0.000593184	0.00112	0.00116	0.000864943	0.000276443	0.00171	0.000501026	0.000247163	7.06369e-05	0.00106	0.000421984	0.000546078	0.000193341	0.00125	0.000301124	0.000154347	0.000109961	0.00043566	0.000135808	0.000247163	0.00106	7.06369e-05	0.000421984
108	0.000640234	0.000754692	0.000795507	0.00124	0.000423533	0.000181014	0.000924858	0.000448115	0.000377321	0.000120858	0.000860993	0.000352706	0.000410492	0.000107698	0.001	0.000318221	0.000134077	0.000114475	0.000458568	0.000108152	0.000377321	0.000860993	0.000120858	0.000352706
109	0.00083424	0.00102	0.000560978	0.0011	0.000304192	0.000112288	0.000814254	0.000321896	0.000406139	0.000137177	0.000553446	0.000157046	0.000491031	0.000180028	0.000772156	0.000214026	0.000133451	7.75133e-05	0.000535799	7.22166e-05	0.000406139	0.000553446	0.000137177	0.000157046
110	0.000861809	0.000953951	0.000398905	0.000726585	0.000406553	9.89404e-05	0.000410315	7.47917e-05	0.000521285	0.000163186	0.000930543	0.000283294	0.000440664	0.000122825	0.000495014	0.000169195	0.000215865	7.11271e-05	0.000432542	9.86738e-05	0.000521285	0.000930543	0.000163186	0.000283294
111	0.000662902	0.000739069	0.000197251	0.000405092	0.000745083	0.00024013	0.000332005	0.000156479	0.00068968	0.000162054	0.00105	0.00037324	0.000449949	0.000201378	0.000227365	9.23447e-05	0.000358227	8.15816e-05	0.00037174	9.02706e-05	0.00068968	0.00105	0.000162054	0.00037324
112	0.000527025	0.000399454	0.000256222	0.00067211	0.000883291	0.00021968	0.00050689	0.000150741	0.000680958	0.000105661	0.000339381	0.000148279	0.000385702	0.000191071	0.000149228	0.000128391	0.000411526	5.40846e-05	0.000442047	0.000122167	0.000680958	0.000339381	0.000105661	0.000148279
113	0.000586417	0.000345405	0.000210756	0.000338122	0.000967092	0.00023165	0.000766954	0.000353573	0.000866579	8.0338e-05	0.000187435	8.61228e-05	0.000502525	0.000169887	0.000151359	8.88162e-05	0.000493401	5.46129e-05	0.000399794	5.39889e-05	0.000866579	0.000187435	8.0338e-05	8.61228e-05
114	0.00066816	0.000418444	0.000204265	0.00020905	0.000803635	0.000336146	0.000499342	0.000126369	0.000747178	6.37234e-05	0.000300555	8.94686e-05	0.000570005	0.000104435	0.000239078	9.26694e-05	0.000615926	8.73545e-05	0.00042019	7.41421e-05	0.000747178	0.000300555	6.37234e-05	8.94686e-05
115	0.000646738	0.000476415	0.000379894	0.00046777	0.00066601	0.000313416	0.000436562	5.07133e-05	0.000620452	7.56125e-05	0.000674254	9.80409e-05	0.000674791	0.000118925	0.000375749	0.000123184	0.000567824	8.73402e-05	0.000514173	9.50612e-05	0.000620452	0.000674254	7.56125e-05	9.80409e-05
116	0.000559343	0.000420475	0.000501926	0.000478664	0.000550952	0.000204952	0.000606612	0.000123908	0.000566748	7.02149e-05	0.000890055	0.000118923	0.000783559	0.000122529	0.000382807	0.000132645	0.000432871	5.47569e-05	0.000484017	7.08096e-05	0.000566748	0.000890055	7.02149e-05	0.000118923
117	0.000565601	0.000415461	0.000611638	0.000594155	0.00039333	0.000147042	0.000646734	0.000226554	0.000521441	0.000133964	0.000668863	0.000145389	0.000515437	7.60775e-05	0.00031769	5.81786e-05	0.000311384	3.52811e-05	0.000357638	6.44417e-05	0.000521441	0.000668863	0.000133964	0.000145389
118	0.000593379	0.000441137	0.00084118	0.000646413	0.000213502	4.92193e-05	0.000705117	0.000335227	0.000572088	0.000221504	0.000706356	0.000144086	0.00029372	7.46525e-05	0.000475624	0.000168896	0.000395258	0.000100186	0.000501281	0.000127482	0.000572088	0.000706356	0.000221504	0.000144086
119	0.000485145	0.00033348	0.000771862	0.000437859	0.000253655	3.82131e-05	0.00066547	0.000186686	0.000448755	7.43436e-05	0.000629676	0.000186364	0.000245785	6.67804e-05	0.000661071	0.000260124	0.000649666	1.15978e-05	0.000779243	2.0924e-05	0.000448755	0.000629676	7.43436e-05	0.000186364
120	0.000446623	0.000251362	0.000684361	0.000272822	0.000420793	7.07181e-05	0.000589065	0.000112025	0.00047806	3.10766e-05	0.000669916	8.00284e-05	0.000285823	5.75809e-05	0.000609641	0.00017128	0.000688924	1.90557e-05	0.00075418	1.96966e-05	0.00047806	0.000669916	3.10766e-05	8.00284e-05
121	0.000532474	0.000281368	0.000637355	0.000339268	0.000549636	9.85506e-05	0.000535225	0.000152979	0.000571842	9.48642e-05	0.000768706	5.58052e-05	0.000507619	0.000199709	0.000599079	0.000167456	0.000738268	2.04681e-05	0.000758284	3.20175e-05	0.000571842	0.000768706	9.48642e-05	5.58052e-05
122	0.000706573	0.000177308	0.000801611	0.000161737	0.000751682	7.80318e-05	0.000687705	7.67941e-05	0.000720845	2.80042e-05	0.000734687	4.94812e-05	0.000687598	3.89638e-05	0.000771125	4.81367e-05	0.000793065	2.30535e-05	0.000761334	3.82147e-05	0.000720845	0.000734687	2.80042e-05	4.94812e-05
123	0.000762754	0.000147985	0.000844007	0.000129783	0.000758002	2.37416e-05	0.000806194	3.27179e-05	0.000759563	1.17602e-05	0.000756472	8.8338e-05	0.000686456	3.86019e-05	0.000770085	4.21846e-05	0.000823579	3.15733e-05	0.000796649	4.04148e-05	0.000759563	0.000756472	1.17602e-05	8.8338e-05
124	0.00082483	0.000201882	0.000889262	0.000139587	0.000779436	1.64107e-05	0.000882334	4.68539e-05	0.000817405	3.31943e-05	0.000812564	6.83879e-05	0.000730463	2.32954e-05	0.000829268	4.38925e-05	0.000819335	2.74614e-05	0.000867725	2.21446e-05	0.000817405	0.000812564	3.31943e-05	6.83879e-05
125	0.000801928	0.000131748	0.000876328	0.00018754	0.000793286	2.02765e-05	0.000920123	3.46177e-05	0.000871773	1.918e-05	0.000907058	2.23156e-05	0.000782228	2.22969e-05	0.000875973	4.31344e-05	0.000814228	1.21964e-05	0.000885138	2.96286e-05	0.000871773	0.000907058	1.918e-05	2.23156e-05
126	0.000807348	0.0001279	0.000839386	0.000168078	0.000806969	1.81477e-05	0.000859073	2.43473e-05	0.000867972	2.50001e-05	0.000963526	4.70339e-05	0.000844258	2.29454e-05	0.000825949	4.13018e-05	0.000828462	1.6645e-05	0.000876225	1.90598e-05	0.000867972	0.000963526	2.50001e-05	4.70339e-05
127	0.000832261	0.00015388	0.000855125	0.000115683	0.000832405	1.64055e-05	0.000806328	3.41193e-05	0.000825723	4.80047e-05	0.000924735	3.46388e-05	0.00089018	3.14967e-05	0.000853637	2.36106e-05	0.000848604	1.91399e-05	0.000906389	1.38334e-05	0.000825723	0.000924735	4.80047e-05	3.46388e-05
128	0.000866479	0.000164909	0.000881011	0.000116292	0.000846961	1.40235e-05	0.000873452	4.39782e-05	0.000777344	7.98838e-05	0.00088517	8.15067e-05	0.000905992	3.45103e-05	0.000894772	2.80729e-05	0.000874364	2.00828e-05	0.000893659	3.01434e-05	0.000777344	0.00088517	7.98838e-05	8.15067e-05
129	0.000904461	0.000154758	0.00086331	0.000117668	0.000856995	1.40505e-05	0.000907101	5.14985e-05	0.000780557	9.80834e-05	0.000814434	7.54683e-05	0.000916666	2.19428e-05	0.000903318	5.63817e-05	0.000889371	2.48392e-05	0.000879942	2.27129e-05	0.000780557	0.000814434	9.80834e-05	7.54683e-05
130	0.000909493	0.000138197	0.000881088	0.000142291	0.000859146	1.55837e-05	0.000842128	5.37533e-05	0.000836213	7.15258e-05	0.000829479	2.61263e-05	0.000912697	3.03804e-05	0.000938308	4.43035e-05	0.000885901	2.16074e-05	0.000923654	1.71717e-05	0.000836213	0.000829479	7.15258e-05	2.61263e-05
131	0.00088945	0.000142056	0.000933223	0.000130014	0.000848505	1.6987e-05	0.000764296	5.74165e-05	0.000887467	4.11171e-05	0.00088017	2.40148e-05	0.00089251	1.39353e-05	0.000993947	3.38506e-05	0.000877609	1.422e-05	0.000904631	1.6872e-05	0.000887467	0.00088017	4.11171e-05	2.40148e-05
132	0.000874686	0.000137472	0.000939216	0.000134515	0.000853087	3.85079e-05	0.000817849	2.53684e-05	0.000906841	3.16818e-05	0.000880038	4.6988e-05	0.000846221	4.57951e-05	0.000942876	2.7839e-05	0.000876791	2.08196e-05	0.000856918	3.39284e-05	0.000906841	0.000880038	3.16818e-05	4.6988e-05
133	0.000887485	0.000138724	0.000932578	0.000157666	0.000888035	3.98018e-05	0.000891876	2.49794e-05	0.000882195	3.98013e-05	0.000843328	5.15209e-05	0.000806066	6.76786e-05	0.00090302	2.29365e-05	0.00088364	1.22713e-05	0.000827558	4.77453e-05	0.000882195	0.000843328	3.98013e-05	5.15209e-05
134	0.000907211	0.000146829	0.000873367	0.000162043	0.000920618	2.61305e-05	0.00091674	3.37996e-05	0.000846736	5.25517e-05	0.000861564	2.38313e-05	0.000812895	4.98232e-05	0.000874414	6.3332e-05	0.000887259	2.33514e-05	0.000868994	2.32049e-05	0.000846736	0.000861564	5.25517e-05	2.38313e-05
135	0.000921075	0.000132473	0.000828987	0.000138042	0.000920994	3.43437e-05	0.000910923	3.48383e-05	0.000831828	4.55287e-05	0.000900614	1.05744e-05	0.000839289	2.73917e-05	0.000855133	6.41203e-05	0.000886031	2.99715e-05	0.000908968	3.07185e-05	0.000831828	0.000900614	4.55287e-05	1.05744e-05
136	0.00091498	0.000104249	0.000864285	0.000126697	0.000870171	6.24831e-05	0.000910821	3.52268e-05	0.000820167	4.12887e-05	0.000881213	2.35997e-05	0.000871729	2.11491e-05	0.000878303	3.06575e-05	0.000875886	2.41404e-05	0.000875988	1.66733e-05	0.000820167	0.000881213	4.12887e-05	2.35997e-05
137	0.00089113	0.000123155	0.000939922	0.00011981	0.000793788	7.96588e-05	0.000875016	2.77549e-05	0.000829676	4.07809e-05	0.00087234	5.50218e-05	0.000897265	1.7306e-05	0.000908298	2.79553e-05	0.000848771	1.75255e-05	0.000862653	4.63155e-05	0.000829676	0.00087234	4.07809e-05	5.50218e-05
138	0.000892081	0.000134673	0.000955477	0.000142422	0.00075572	7.62889e-05	0.000813756	8.12408e-05	0.000855411	3.34072e-05	0.000863052	5.17561e-05	0.000903604	2.55882e-05	0.000902163	2.61395e-05	0.000823529	1.18536e-05	0.000911021	1.9799e-05	0.000855411	0.000863052	3.34072e-05	5.17561e-05
139	0.000913365	0.000141748	0.000946809	0.000172705	0.000778159	5.30443e-05	0.000826874	0.000101634	0.000847605	4.01647e-05	0.000870304	3.03721e-05	0.000896684	3.44692e-05	0.000864946	1.74731e-05	0.000837369	1.14139e-05	0.000933667	5.00534e-05	0.000847605	0.000870304	4.01647e-05	3.03721e-05
140	0.000926461	0.000169114	0.000918839	0.000172792	0.000844882	2.37012e-05	0.000887092	7.08673e-05	0.000827145	5.42804e-05	0.000830602	4.22781e-05	0.000884318	4.40306e-05	0.000839111	1.81616e-05	0.000888151	1.55618e-05	0.000908618	4.39355e-05	0.000827145	0.000830602	5.42804e-05	4.22781e-05
141	0.000908206	0.000142027	0.000868727	0.00012882	0.000888355	1.72057e-05	0.000873768	3.62205e-05	0.000841772	3.66701e-05	0.000884526	2.72226e-05	0.000864113	4.88602e-05	0.000856134	1.72294e-05	0.000934097	2.51505e-05	0.00093766	4.76916e-05	0.000841772	0.000884526	3.66701e-05	2.72226e-05
142	0.000890149	0.000129605	0.000866371	0.000145727	0.000904743	1.84969e-05	0.000806245	3.31002e-05	0.000877543	1.12625e-05	0.000911124	1.76973e-05	0.00084691	4.61102e-05	0.000852549	3.23206e-05	0.000946408	3.75582e-05	0.000964011	4.09752e-05	0.000877543	0.000911124	1.12625e-05	1.76973e-05
143	0.000905684	0.000120283	0.000869709	0.000138306	0.000924265	1.5627e-05	0.000811964	3.66525e-05	0.000952539	3.84068e-05	0.000856934	4.95472e-05	0.00086534	4.20541e-05	0.000881648	4.14953e-05	0.000935323	3.96066e-05	0.000949329	1.78918e-05	0.000952539	0.000856934	3.84068e-05	4.95472e-05
144	0.000920875	0.000115836	0.000880421	0.000171484	0.000888936	2.17212e-05	0.000845733	2.15972e-05	0.00102	4.67799e-05	0.000822119	8.53597e-05	0.000934075	2.10857e-05	0.000859004	9.46846e-05	0.000915693	3.84435e-05	0.000909677	1.72918e-05	0.00102	0.000822119	4.67799e-05	8.53597e-05
145	0.000911435	0.000104894	0.000906125	0.000170429	0.000830575	5.01992e-05	0.00086227	3.89545e-05	0.000990724	3.92349e-05	0.00082587	7.38408e-05	0.000977369	2.92465e-05	0.000795796	0.000121659	0.000881631	3.77603e-05	0.000867347	2.06276e-05	0.000990724	0.00082587	3.92349e-05	7.38408e-05
146	0.000893165	8.87932e-05	0.000865107	0.000139723	0.000814403	6.092e-05	0.000872444	5.95473e-05	0.000935912	2.35712e-05	0.000867991	3.74419e-05	0.000946721	2.46216e-05	0.000824712	6.38556e-05	0.000810381	3.2865e-05	0.000821344	3.20659e-05	0.000935912	0.000867991	2.35712e-05	3.74419e-05
147	0.000846137	7.60755e-05	0.000843146	0.000162887	0.000819046	5.47466e-05	0.000842597	4.2403e-05	0.00091813	2.07072e-05	0.000866658	1.7113e-05	0.000894714	1.42801e-05	0.000868311	1.60266e-05	0.000703094	2.56257e-05	0.000727312	4.05992e-05	0.00091813	0.000866658	2.07072e-05	1.7113e-05
148	0.000765239	0.000109906	0.000814782	0.000162773	0.000801521	5.36434e-05	0.000831527	1.79526e-05	0.00086117	2.11899e-05	0.000814299	2.68039e-05	0.000876664	2.10136e-05	0.000875369	3.02554e-05	0.000597073	3.23679e-05	0.000567616	2.77943e-05	0.00086117	0.000814299	2.11899e-05	2.68039e-05
149	0.000612165	0.000129421	0.000608214	0.000175177	0.000788179	4.11665e-05	0.000824549	3.30242e-05	0.000743055	2.02729e-05	0.000733008	7.32492e-05	0.000841681	1.57242e-05	0.000814309	5.73564e-05	0.000494043	5.06983e-05	0.000434352	1.97122e-05	0.000743055	0.000733008	2.02729e-05	7.32492e-05
150	0.000376598	0.000117112	0.000318931	0.000156546	0.000777616	2.04964e-05	0.000700599	2.36327e-05	0.000612705	2.25421e-05	0.000619364	9.43182e-05	0.000661686	2.46758e-05	0.000657283	3.6645e-05	0.00037855	4.74248e-05	0.000329924	1.80583e-05	0.000612705	0.000619364	2.25421e-05	9.43182e-05
151	0.000171536	8.80076e-05	0.000128845	9.76515e-05	0.000718218	1.9652e-05	0.000564099	3.13658e-05	0.00043954	2.18922e-05	0.000435035	1.20942e-05	0.000373845	5.64914e-05	0.000359313	3.24445e-05	0.000255075	2.1522e-05	0.000201902	8.9494e-06	0.00043954	0.000435035	2.18922e-05	1.20942e-05
152	5.64107e-05	4.74658e-05	3.76112e-05	4.43871e-05	0.000629002	2.77617e-05	0.000544805	5.04405e-05	0.00025345	4.32988e-05	0.000254774	7.23448e-05	0.000149687	4.86884e-05	0.000118197	3.31803e-05	0.000141709	1.7694e-05	9.17044e-05	1.33584e-05	0.00025345	0.000254774	4.32988e-05	7.23448e-05

## Sheet: Figure3
Figure3c
Dwell time	K238A	K238A-FIT	WT	WT-FIT	K238N	K23N-FIT	K23R	K238R-FIT	Dwell time		R220W-0.1*	R220W-0.1*-FIT	R220A-0.1*	R220A-0.1*-FIT	Dwell time	K238Q-10*	K238Q-10*-FIT
0.5	292	188.229	826	780.126	884	767.342	1141	1006.72	0.05		2244	2203.66	481	488.741	5	139	121.564
1.5	153	173.465	598	616.068	547	627.647	788	834.72	0.15		720	779.936	144	120.614	15	100	101.937
2.5	105	159.878	443	486.522	491	513.389	591	692.118	0.25		223	276.645	16	29.7967	25	69	85.5022
3.5	134	147.372	394	384.229	377	419.936	517	573.892	0.35		96	98.7303	2	7.39211	35	69	71.7413
4.5	129	135.862	280	303.456	299	343.501	469	475.874	0.45		42	35.8368	2	1.8649	45	59	60.219
5.5	98	125.268	235	239.674	270	280.984	383	394.611	0.55		40	13.6037	0	0.50133	55	39	50.5711
6.5	100	115.518	178	189.311	242	229.851	333	327.238	0.65		23	5.74416	0	0.16494	65	31	42.4928
7.5	112	106.545	158	149.542	171	188.029	264	271.381	0.75		16	2.96581	1	0.08195	75	44	35.7287
8.5	80	98.2856	115	118.14	158	153.823	251	225.072	0.85		11	1.98365	2	0.06148	85	37	30.0649
9.5	95	90.6841	77	93.3433	142	125.845	196	186.679	0.95		10	1.63646	0	0.05643	95	36	25.3226
10.5	98	83.6879	79	73.7634	109	102.962	145	154.848	1.05		12	1.51372	0	0.05518	105	21	21.3517
11.5	62	77.2488	53	58.3025	92	84.2459	128	128.458	1.15		8	1.47033	0	0.05488	115	16	18.0268
12.5	65	71.3224	64	46.0941	68	68.9378	117	106.579	1.25		13	1.455	0	0.0548	125	19	15.2428
13.5	67	65.8679	46	36.454	67	56.4172	90	88.4398	1.35		1	1.44957	0	0.05478	135	13	12.9117
14.5	49	60.8478	45	28.8419	55	46.1765	73	73.4011	1.45		2	1.44766	1	0.05478	145	14	10.9599
15.5	66	56.2273	22	22.8312	56	37.8005	73	60.933	1.55		7	1.44698	0	0.05478	155	9	9.32553
16.5	57	51.9748	19	18.0849	42	30.9498	51	50.5962	1.65		7	1.44674	1	0.05478	165	7	7.95707
17.5	60	48.0609	19	14.3371	28	25.3465	43	42.0262	1.75		6	1.44666	0	0.05478	175	13	6.81123
18.5	50	44.4586	14	11.3777	23	20.7636	45	34.921	1.85		3	1.44663	0	0.05478	185	9	5.8518
19.5	37	41.1432	15	9.04092	27	17.0152	29	29.0304	1.95		1	1.44661	0	0.05478	195	4	5.04844
20.5	29	38.0917	12	7.1957	5	13.9493	37	24.1467	2.05		3	1.44661	1	0.05478	205	4	4.37578
21.5	39	35.2833	4	5.73867	20	11.4418	24	20.0977	2.15		2	1.44661	0	0.05478	215	2	3.81255
22.5	35	32.6984	12	4.58815	16	9.39079	18	16.7409	2.25		1	1.44661	0	0.05478	225	2	3.34094
23.5	36	30.3194	3	3.67967	16	7.71329	17	13.9578	2.35		1	1.44661	0	0.05478	235	6	2.94606
24.5	41	28.1298	5	2.9623	7	6.34125	14	11.6504	2.45		1	1.44661	1	0.05478	245	2	2.61541
25.5	33	26.1146	6	2.39585	4	5.21905	23	9.73749	2.55		2	1.44661	0	0.05478	255	2	2.33856
26.5	25	24.2598	2	1.94856	3	4.3012	14	8.15152	2.65		2	1.44661	0	0.05478	265	3	2.10674
27.5	30	22.5527	3	1.59537	3	3.55048	15	6.83664	2.75		1	1.44661	0	0.05478	275	2	1.91264
28.5	31	20.9816	6	1.31648	4	2.93647	13	5.74652	2.85		1	1.44661	0	0.05478	285	3	1.75011
29.5	18	19.5355	4	1.09626	5	2.43426	9	4.84273	2.95		1	1.44661	0	0.05478	295	3	1.61402
30.5	23	18.2046	1	0.92237	3	2.0235	4	4.09343	3.05		3	1.44661	0	0.05478	305	1	1.50007
31.5	19	16.9797	1	0.78505	5	1.68754	7	3.47221	3.15		1	1.44661	0	0.05478	315	1	1.40466
32.5	16	15.8523	2	0.67663	3	1.41275	7	2.95717	3.25		1	1.44661	0	0.05478	325	1	1.32477
33.5	21	14.8146	1	0.59101	2	1.188	5	2.53017	3.35		2	1.44661	0	0.05478	335	0	1.25788
34.5	13	13.8596	1	0.52341	3	1.00418	6	2.17616	3.45		0	1.44661	0	0.05478	345	2	1.20187
35.5	13	12.9807	2	0.47003	1	0.85383	6	1.88266	3.55		1	1.44661	0	0.05478	355	0	1.15497
36.5	13	12.1717	1	0.42788	0	0.73086	7	1.63932	3.65		1	1.44661	0	0.05478	365	1	1.1157
37.5	7	11.4271	0	0.39459	1	0.63028	3	1.43758	3.75		3	1.44661	0	0.05478	375	0	1.08282
38.5	16	10.7419	1	0.36831	0	0.54801	2	1.27033	3.85		2	1.44661	0	0.05478	385	0	1.05529
39.5	12	10.1112	1	0.34755	0	0.48073	2	1.13166	3.95		0	1.44661	0	0.05478	395	1	1.03223
40.5	16	9.53067	1	0.33117	2	0.42569	2	1.0167	4.05		0	1.44661	0	0.05478	405	0	1.01293
41.5	14	8.99641	1	0.31823	0	0.38068	0	0.92139	4.15		0	1.44661	0	0.05478	415	1	0.99677
42.5	14	8.50468	1	0.30801	0	0.34387	2	0.84236	4.25		0	1.44661	0	0.05478	425	0	0.98323
43.5	13	8.05211	--	0.29994	1	0.31375	1	0.77685	4.35		0	1.44661	0	0.05478	435	0	0.9719
44.5	7	7.63558	--	0.29357	0	0.28913	0	0.72253	4.45		0	1.44661	0	0.05478	445	2	0.96241
45.5	9	7.25221	--	0.28854	1	0.26898	0	0.6775	4.55		0	1.44661	0	0.05478	455	1	0.95447
46.5	5	6.89937	--	0.28457	0	0.25251	0	0.64017	4.65		1	1.44661	0	0.05478	465	0	0.94782
47.5	10	6.57463	--	0.28143	0	0.23903	1	0.60922	4.75		0	1.44661	0	0.05478	475	0	0.94225
48.5	12	6.27574	--	0.27895	2	0.22801	0	0.58356	4.85		1	1.44661	0	0.05478	485	1	0.93758
49.5	10	6.00065	--	0.277	0	0.21899	1	0.56228	4.95		2	1.44661	1	0.05478	495	0	0.93368
50.5	5	5.74747	--	0.27545	1	0.21162	0	0.54464	5.05		1	1.44661	0	0.05478	505	0	0.93041
51.5	8	5.51444	--	0.27423	0	0.20559	2	0.53002	5.15		1	1.44661	0	0.05478	515	0	0.92767
52.5	6	5.29997	--	0.27327	0	0.20066	0	0.51789	5.25		1	1.44661	0	0.05478	525	1	0.92538
53.5	5	5.10258	--	0.27251	2	0.19662	0	0.50784	5.35		0	1.44661	0	0.05478
54.5	3	4.92091	--	0.27191	0	0.19332	1	0.49951	5.45		1	1.44661	0	0.05478
55.5	7	4.7537	1	0.27143	0	0.19062	0	0.4926	5.55		0	1.44661	0	0.05478
56.5	2	4.59981	--	0.27106	1	0.18842	1	0.48687	5.65		0	1.44661	0	0.05478
57.5	2	4.45817	--	0.27076	0	0.18661	1	0.48212	5.75		0	1.44661	0	0.05478
58.5	5	4.3278	--	0.27053	0	0.18514	0	0.47819	5.85		0	1.44661	0	0.05478
59.5	5	4.20782	1	0.27035	0	0.18393	0	0.47492	5.95		1	1.44661	0	0.05478
60.5	2	4.09739	--	0.2702	0	0.18294	0	0.47221	6.05		0	1.44661	0	0.05478
61.5	2	3.99576	--	0.27009	0	0.18213	0	0.46997	6.15		0	1.44661	0	0.05478
62.5	4	3.90222	--	0.27	0	0.18147	0	0.46811	6.25		0	1.44661	0	0.05478
63.5	1	3.81612	--	0.26992	0	0.18093	0	0.46657	6.35		0	1.44661	0	0.05478
64.5	6	3.73688	--	0.26987	0	0.18049	1	0.46529	6.45		1	1.44661	0	0.05478
65.5	1	3.66395	--	0.26982	0	0.18013	0	0.46423	6.55		0	1.44661	0	0.05478
66.5	1	3.59683	--	0.26979	0	0.17983	0	0.46335	6.65		0	1.44661	0	0.05478
67.5	4	3.53506	--	0.26976	0	0.17959	0	0.46262	6.75		0	1.44661	0	0.05478
68.5	3	3.4782	--	0.26974	0	0.17939	0	0.46202	6.85		0	1.44661	0	0.05478
69.5	1	3.42587	--	0.26972	0	0.17923	0	0.46152	6.95		0	1.44661	0	0.05478
70.5	2	3.3777	--	0.26971	0	0.1791	0	0.4611	7.05		0	1.44661	0	0.05478
71.5	6	3.33337	--	0.2697	0	0.17899	0	0.46076	7.15		1	1.44661	0	0.05478
72.5	1	3.29257	--	0.26969	0	0.1789	0	0.46047	7.25		0	1.44661	0	0.05478
73.5	--	3.25502	1	0.26968	0	0.17883	0	0.46024	7.35		0	1.44661	0	0.05478
74.5	6	3.22046	0	0.26967	0	0.17877	1	0.46004	7.45		0	1.44661	0	0.05478
75.5	2	3.18865	0	0.26967	0	0.17872	0	0.45988	7.55		0	1.44661	0	0.05478
76.5	4	3.15938	0	0.26967	0	0.17868	0	0.45974	7.65		0	1.44661	0	0.05478
77.5	1	3.13243	0	0.26966	0	0.17865	0	0.45963	7.75		0	1.44661	0	0.05478
78.5	5	3.10763	1	0.26966	0	0.17862	0	0.45954	7.85		0	1.44661	0
79.5	--	3.08481	0	0.26966	0	0.1786	0	0.45946	7.95		0	1.44661	0
80.5	1	3.0638	0	0.26966	0	0.17858	0	0.4594	8.04999		0	1.44661	0
81.5	4	3.04447	0	0.26966	0	0.17857	0	0.45934	8.14999		0	1.44661	0
82.5	2	3.02667	0	0.26966	0	0.17856	0	0.4593	8.25		0		0
83.5	--	3.01029	0	0.26966	0	0.17855	0	0.45926	8.35		1		0
84.5	2	2.99522	0	0.26966	1	0.17854	0	0.45923	8.45		1		0
85.5	3	2.98135	0	0.26966	0	0.17853	0	0.45921	8.55		0		0
86.5	2	2.96858	0	0.26966	0	0.17853	0	0.45919	8.65		0		0
87.5	--	2.95683	0	0.26966	0	0.17852	0	0.45917	8.75		0		0
88.5	2	2.94601	0	0.26966	0	0.17852	0	0.45916	8.85		0		0
89.5	1	2.93605	0	0.26966	0	0.17852	0	0.45915	8.95		0		0
90.5	1	2.92689	0	0.26966	0	0.17851	0	0.45914	9.05		0		0
91.5	--	2.91846	0	0.26966	0	0.17851	0	0.45913	9.15		0		0
92.5	--	2.9107	0	0.26966	0	0.17851	0	0.45912	9.25		0		0
93.5	--	2.90355	0	0.26966	0	0.17851	0	0.45912	9.35		0		0
94.5	--	2.89698	0	0.26966	0	0.17851	0	0.45911	9.45		0		0
95.5	--	2.89093	0	0.26966	0	0.17851	0	0.45911	9.55		0		0
96.5	1	2.88536	1	0.26965	0	0.17851	0	0.4591	9.65		0		0
97.5	1	2.88023	0	0.26965	0	0.17851	0	0.4591	9.75		0		0
98.5	--	2.87552	0	0.26965	0	0.1785	0	0.4591	9.85		1		0
99.5	1	2.87117	0	0.26965	0	0.1785	0	0.4591	9.95		0		0
100.5	--		0	0.26965	0	0.1785	0	0.4591	10.05		0		0
101.5	--		1	0.26965	0	0.1785	0	0.45909	10.15		0		0
102.5	--		0	0.26965	0	0.1785	1	0.45909	10.25		0		0
103.5	1		0	0.26965	0	0.1785	0	0.45909	10.35		0		0
104.5	1		0	0.26965	0	0.1785	0	0.45909	10.45		0		0
105.5	--		0	0.26965	0	0.1785	0	0.45909	10.55		0		0
106.5	--		0	0.26965	0	0.1785	0	0.45909	10.65		0		0
107.5	--		0	0.26965	0	0.1785	0	0.45909	10.75		0		0
108.5	--		0	0.26965	0	0.1785	0	0.45909	10.85		0		0
109.5	--		1	0.26965	0	0.1785	0	0.45909	10.95		0		0
110.5	--		0	0.26965	0	0.1785	0	0.45909	11.05		0		0
111.5	--		0	0.26965	0	0.1785	0	0.45909	11.15		1		0
112.5	--		0	0.26965	0	0.1785	0	0.45909	11.25		0		0
113.5	1		0	0.26965	0	0.1785	0	0.45909	11.35		0		1
114.5	--		0	0.26965	0	0.1785	0	0.45909	11.45		0		0
115.5	--		0	0.26965	0	0.1785	0	0.45909	11.55		0		0
116.5	--		0	0.26965	0	0.1785	0	0.45909	11.65		0		0
117.5	--		0	0.26965	0	0.1785	0	0.45909	11.75		0		0
118.5	--		0	0.26965	0	0.1785	0	0.45909	11.85		0		0
119.5	--		0	0.26965	0	0.1785	0	0.45909	11.95		0		0
120.5	--		0	0.26965	0	0.1785	0	0.45909	12.05		0		0
121.5	--		0	0.26965	0	0.1785	0	0.45909	12.15		0		0
122.5	--		0	0.26965	0	0.1785	0	0.45909	12.25		0		0
123.5	--		0	0.26965	0	0.1785	0	0.45909	12.35		0		0
124.5	--		0	0.26965	0	0.1785	0	0.45909	12.45		0		0
125.5	--		0	0.26965	0	0.1785	0	0.45909	12.55		0		0
126.5	--		0	0.26965	0	0.1785	0	0.45909	12.65		0		0
127.5	--		0	0.26965	0	0.1785	0	0.45909	12.75		0		0
128.5	--		0	0.26965	0	0.1785	0	0.45909	12.85		0		0
129.5	--		0	0.26965	0	0.1785	0	0.45909	12.95		0		0
130.5	--		0	0.26965	0	0.1785	0	0.45909	13.05		0		0
131.5	--		0	0.26965	0	0.1785	0	0.45909	13.15		0		0
132.5	--		0	0.26965	0	0.1785	0	0.45909	13.25		0		0
133.5	--		0	0.26965	0	0.1785	0	0.45909	13.35		0		0
134.5	--		0	0.26965	0	0.1785	0	0.45909	13.45		0		0
135.5	--		0	0.26965	0	0.1785	0	0.45909	13.55		0		0
136.5	--		0	0.26965	0	0.1785	0	0.45909	13.65		0		0
137.5	--		0	0.26965	0	0.1785	0	0.45909	13.75		0		0
138.5	--		0	0.26965	0	0.1785	0	0.45909	13.85		0		0
139.5	--		0	0.26965	0	0.1785	0	0.45909	13.95		0		0
140.5	--		0	0.26965	0	0.1785	0	0.45909	14.05		0		0
141.5	--		0	0.26965	0	0.1785	0	0.45909	14.15		0		0
142.5	--		0	0.26965	0	0.1785	0	0.45909	14.25		0		0
143.5	--		0	0.26965	0	0.1785	0	0.45909	14.35		0		0
144.5	--		0	0.26965	0	0.1785	0	0.45909	14.45		1		0
145.5	--		0	0.26965	0	0.1785	0	0.45909	14.55		0		0
146.5	--		0	0.26965	0	0.1785	0	0.45909	14.65		0		0
147.5	--		0	0.26965	0	0.1785	0	0.45909	14.75		0		0
148.5	--		0	0.26965	0	0.1785	0	0.45909	14.85		0		0
149.5	--		0	0.26965	0	0.1785	0	0.45909	14.95		0		0
150.5	--		0	0.26965	0	0.1785	0	0.45909	15.05		0		0
151.5	--		0	0.26965	0	0.1785	0	0.45909	15.15		0		0
152.5	--		0	0.26965	0	0.1785	0	0.45909	15.25		0		0
153.5	--		0	0.26965	0	0.1785	0	0.45909	15.35		0		0
154.5	--		0	0.26965	0	0.1785	0	0.45909	15.45		0		0
155.5	--		0	0.26965	0	0.1785	0	0.45909	15.55		0		0
156.5	1		0	0.26965	0	0.1785	0	0.45909	15.65		0		0
157.5	--		0	0.26965	0	0.1785	0	0.45909	15.75		0		0
158.5	--		1	0.26965	0	0.1785	0	0.45909	15.85		0		0
159.5	--		0	0.26965	0	0.1785	0	0.45909	15.95		0		0
160.5	--		0	0.26965	0	0.1785	0	0.45909	16.05		0		0
161.5	--		0	0.26965	0	0.1785	0	0.45909	16.15		0		0
162.5	--		0	0.26965	0	0.1785	0	0.45909	16.25		0		0
163.5	--		0	0.26965	0	0.1785	0	0.45909	16.35		0		0
164.5	--		0	0.26965	0	0.1785	0	0.45909	16.45		0		0
165.5	--		0	0.26965	0	0.1785	0	0.45909	16.55		0		0
166.5	--		0	0.26965	0	0.1785	0	0.45909	16.65		0		0
167.5	--		0	0.26965	0	0.1785	0	0.45909	16.75		0		0
168.5	--		0	0.26965	1	0.1785	0	0.45909	16.85		0		0
169.5	--		0	0.26965	0	0.1785	0	0.45909	16.95		0		0
170.5	1		0	0.26965	0	0.1785	0	0.45909	17.05		0		0
171.5	0		0	0.26965	0	0.1785	0	0.45909	17.15		0		0
172.5	0		0	0.26965	1	0.1785	0	0.45909	17.25		0		0
173.5	0		0	0.26965	0	0.1785	0	0.45909	17.35		0		0
174.5	0		0	0.26965	0	0.1785	0	0.45909	17.45		0		0
175.5	0		0	0.26965	0	0.1785	0	0.45909	17.55		0		0
176.5	0		0	0.26965	0	0.1785	0	0.45909	17.65		0		0
177.5	0		0	0.26965	0	0.1785	0	0.45909	17.75		0		0
178.5	0		0	0.26965	0	0.1785	0	0.45909	17.85		0		0
179.5	0		0	0.26965	0	0.1785	0	0.45909	17.95		0		0
180.5	0		0	0.26965	0	0.1785	0	0.45909	18.05		0		0
181.5	0		1	0.26965	0	0.1785	0	0.45909	18.15		0		0
182.5	0		0	0.26965	0	0.1785	0	0.45909	18.25		0		0
183.5	0		0	0.26965	0	0.1785	0	0.45909	18.35		0		0
184.5	0		0	0.26965	0	0.1785	0	0.45909	18.45		0		0
185.5	0		0	0.26965	0	0.1785	0	0.45909	18.55		0		0
186.5	0		0	0.26965	0	0.1785	0	0.45909	18.65		0		0
187.5	0		1	0.26965	0	0.1785	0	0.45909	18.75		0		0
188.5	0		0	0.26965	0	0.1785	0	0.45909	18.85		0		0
189.5	0		0	0.26965	0	0.1785	0	0.45909	18.95		0		0
190.5	0		0	0.26965	0	0.1785	0	0.45909	19.05		0		0
191.5	0		0	0.26965	0	0.1785	0	0.45909	19.15		0		0
192.5	0		0	0.26965	0	0.1785	0	0.45909	19.25		0		0
193.5	0		0	0.26965	0	0.1785	1	0.45909	19.35		0		0
194.5	0		0	0.26965	0	0.1785			19.45		0		0
195.5	0		0	0.26965	0	0.1785			19.55		0		0
196.5	0		0	0.26965	0	0.1785			19.65		0		0
197.5	0		0	0.26965	0	0.1785			19.75		0		0
198.5	0		0	0.26965	0	0.1785			19.85		0		0
199.5	0		0	0.26965	0	0.1785			19.95		0		0
200.5	0		0		0	0.1785			20.05		0		0
201.5	0		0		0	0.1785			20.15		0		0
202.5	0		0		0	0.1785			20.25		0		0
203.5	0		0		0	0.1785			20.35		0		0
204.5	0		0		0	0.1785			20.45		0		0
205.5	0		0		0	0.1785			20.55		0		0
206.5	0		0		0	0.1785			20.65		0		0
207.5	0		0		0	0.1785			20.75		0		0
208.5	0		0		0	0.1785			20.85		0		0
209.5	0		0		0	0.1785			20.95		0		0
210.5	0		0		0	0.1785			21.05		0		0
211.5	0		0		0	0.1785			21.15		0		0
212.5	0		0		0	0.1785			21.25		0		0
213.5	0		0		0	0.1785			21.35		0		0
214.5	0		0		0	0.1785			21.45		0		0
215.5	0		0		0	0.1785			21.55		0		0
216.5	0		0		0	0.1785			21.6501		0		0
217.5	0		0		0	0.1785			21.7501		0		0
218.5	0		1		0	0.1785			21.85		0		0
219.5	0		0		0	0.1785			21.9501		0		0
220.5	0		0		0	0.1785			22.05		0		0
221.5	0		0		0	0.1785			22.1501		0		0
222.5	0		0		0	0.1785			22.2501		0		0
223.5	0		0		0	0.1785			22.35		0		0
224.5	0		0		0	0.1785			22.4501		0		0
225.5	0		0		0	0.1785			22.55		0		0
226.5	1		0		0	0.1785			22.6501		0		0
227.5	0		0		0	0.1785			22.7501		0		0
228.5	0		0		0	0.1785			22.85		0		0
229.5	0		0		0	0.1785			22.9501		0		0
230.5	0		0		0	0.1785			23.05		0		0
231.5	0		0		0	0.1785			23.1501		0		0
232.5	0		0		0	0.1785			23.2501		0		0
233.5	0		0		0	0.1785			23.35		0		0
234.5	0		0		0	0.1785			23.4501		0		0
235.5	0		0		0	0.1785			23.55		0		0
236.5	0		0		0	0.1785			23.6501		0		0
237.5	0		0		0	0.1785			23.7501		0		0
238.5	0		0		0	0.1785			23.85		0		0
239.5	0		0		0	0.1785			23.9501		0		0
240.5	1		0		0	0.1785			24.05		0		0
241.5	0		0		0	0.1785			24.1501		0		0
242.5	0		0		0	0.1785			24.2501		0		0
243.5	0		0		0	0.1785			24.3501		0		0
244.5	0		0		0	0.1785			24.4501		1		0
245.5	0		0		0	0.1785			24.5501		0		0
246.5	0		0		0	0.1785			24.6501		0		0
247.5	0		0		0	0.1785			24.7501		0		0
248.5	0		0		0	0.1785			24.8501		0		0
249.5	0		0		0	0.1785			24.9501		0		0
250.5	0		0		0	0.1785			25.0501		0		0
251.5	0		0		0	0.1785			25.1501		0		0
252.5	0		0		0	0.1785			25.2501		0		0
253.5	0		0		0	0.1785			25.3501		0		0
254.5	0		0		0	0.1785			25.4501		0		0
255.5	0		0		1	0.1785			25.5501		0		0
256.5	0		0		0	0.1785			25.6501		0		0
257.5	0		0		0	0.1785			25.7501		0		0
258.5	0		0		0	0.1785			25.8501		0		0
259.5	0		0		0	0.1785			25.9501		0		0
260.5	0		0		0	0.1785			26.0501		0		0
261.5	0		0		0	0.1785			26.1501		0		0
262.5	0		0		0	0.1785			26.2501		0		0
263.5	0		0		0	0.1785			26.3501		0		0
264.5	0		0		0	0.1785			26.4501		0		0
265.5	0		1		0	0.1785			26.5501		0		0
266.5	0		0		0	0.1785			26.6501		0		0
267.5	0		0		0	0.1785			26.7501		0		0
268.5	0		0		0	0.1785			26.8501		0		0
269.5	0		0		0	0.1785			26.9501		0		0
270.5	0		0		0	0.1785			27.0501		0		0
271.5	0		0		0	0.1785			27.1501		0		0
272.5	0		0		0	0.1785			27.2501		0		0
273.5	0		0		0	0.1785			27.3501		0		0
274.5	0		0		0	0.1785			27.4501		0		0
275.5	0		0		0	0.1785			27.5501		0		0
276.5	0		0		0	0.1785			27.6501		0		0
277.5	0		0		0	0.1785			27.7501		0		0
278.5	0		0		0	0.1785			27.8501		0		0
279.5	0		0		0	0.1785			27.9501		0		0
280.5	0		0		0				28.0501		0		0
281.5	0		0		0				28.1501		0		0
282.5	0		0		0				28.2501		0		0
283.5	0		0		0				28.3501		0		0
284.5	0		0		0				28.4501		0		0
285.5	0		0		0				28.5501		0		0
286.5	0		0		0				28.6501		0		0
287.5	0		0		0				28.7501		0		0
288.5	0		0		0				28.8501		0		0
289.5	0		0		0				28.9501		0		0
290.5	0		0		0				29.0501		0		0
291.5	0		0		0				29.1501		0		0
292.5	0		0		0				29.2501		0		0
293.5	0		0		0				29.3501		0		0
294.5	0		0		0				29.4501		1		0
Figure3d
	diameter around R220		diameter around K238A		Dwell time
WT	7.77772	3.55841	9.79779	0.8536	5.00333	0.32663
K238A	6.57532	0.55126	12.0722	0.62271	14.38	2.08
K238Q	5.55264	0.42075	11.6472	0.99123	51.56	5
K238N	7.11748	0.82663	11.6441	0.55454	3.8175	1.47
K238R	8.22263	1.81796	9.1513	1.31453	6.213	0.2
Figure3e
	Electrostatic potential
Z	wt	R282A	R220A	R220W	K238A	K238Q	K238N	K238R
-33.5	3.39	3.39	3.39	3.39	3.13	3.14	3.15	3.29
-33	3.59	3.59	3.59	3.59	3.32	3.34	3.34	3.49
-32.5	3.82	3.82	3.82	3.82	3.53	3.55	3.55	3.71
-32	4.06	4.06	4.06	4.06	3.75	3.77	3.77	3.94
-31.5	4.32	4.32	4.32	4.32	3.99	4.01	4.01	4.2
-31	4.6	4.6	4.6	4.6	4.25	4.27	4.27	4.46
-30.5	4.89	4.89	4.89	4.89	4.52	4.54	4.54	4.75
-30	5.21	5.21	5.21	5.21	4.81	4.84	4.83	5.06
-29.5	5.55	5.55	5.55	5.55	5.13	5.15	5.15	5.39
-29	5.91	5.91	5.91	5.91	5.46	5.49	5.48	5.74
-28.5	6.3	6.3	6.3	6.3	5.82	5.85	5.84	6.12
-28	6.71	6.71	6.71	6.71	6.2	6.23	6.22	6.52
-27.5	7.15	7.15	7.15	7.15	6.6	6.64	6.63	6.95
-27	7.62	7.62	7.62	7.62	7.04	7.08	7.06	7.4
-26.5	8.13	8.13	8.12	8.12	7.5	7.54	7.52	7.89
-26	8.66	8.66	8.66	8.66	8	8.04	8.02	8.41
-25.5	9.23	9.23	9.23	9.23	8.52	8.57	8.54	8.97
-25	9.84	9.84	9.84	9.84	9.08	9.14	9.1	9.56
-24.5	10.5	10.5	10.5	10.5	9.68	9.74	9.7	10.2
-24	11.2	11.2	11.2	11.2	10.3	10.4	10.3	10.9
-23.5	11.9	11.9	11.9	11.9	11	11.1	11	11.6
-23	12.7	12.7	12.7	12.7	11.7	11.8	11.7	12.3
-22.5	13.5	13.5	13.5	13.5	12.5	12.5	12.5	13.1
-22	14.4	14.4	14.4	14.4	13.3	13.3	13.3	14
-21.5	15.3	15.3	15.3	15.3	14.1	14.2	14.1	14.9
-21	16.3	16.3	16.3	16.3	15	15.1	15	15.9
-20.5	17.4	17.4	17.4	17.4	16	16.1	16	16.9
-20	18.5	18.5	18.5	18.5	17	17.1	17	17.9
-19.5	19.6	19.6	19.6	19.6	18	18.1	18	19.1
-19	20.9	20.9	20.9	20.9	19.1	19.3	19.1	20.2
-18.5	22.1	22.1	22.1	22.1	20.3	20.4	20.3	21.5
-18	23.5	23.5	23.5	23.5	21.5	21.6	21.5	22.8
-17.5	24.9	24.9	24.9	24.9	22.7	22.9	22.7	24.1
-17	26.4	26.4	26.4	26.4	24	24.2	24	25.6
-16.5	27.9	27.9	27.9	27.9	25.4	25.6	25.4	27
-16	29.5	29.5	29.5	29.5	26.8	27	26.8	28.5
-15.5	31.1	31.1	31.1	31.1	28.2	28.5	28.2	30.1
-15	32.8	32.8	32.8	32.8	29.7	29.9	29.7	31.7
-14.5	34.5	34.5	34.5	34.5	31.2	31.4	31.1	33.4
-14	36.3	36.3	36.3	36.3	32.6	33	32.6	35.1
-13.5	38.1	38.1	38.1	38.1	34.1	34.5	34.1	36.8
-13	39.9	39.9	39.9	39.9	35.6	36	35.6	38.5
-12.5	41.7	41.7	41.7	41.7	37.1	37.5	37	40.2
-12	43.5	43.5	43.5	43.5	38.5	38.9	38.4	41.9
-11.5	45.3	45.3	45.3	45.3	39.8	40.3	39.7	43.5
-11	47	47	47	47	41.1	41.6	40.9	45.1
-10.5	48.7	48.7	48.7	48.7	42.2	42.8	42	46.6
-10	50.2	50.2	50.2	50.2	43.1	43.8	42.9	47.9
-9.5	51.6	51.6	51.6	51.6	43.9	44.6	43.7	49.2
-9	52.9	52.9	52.8	52.8	44.4	45.2	44.2	50.2
-8.5	53.9	53.9	53.9	53.9	44.6	45.5	44.4	51
-8	54.7	54.7	54.7	54.7	44.6	45.6	44.2	51.6
-7.5	55.3	55.3	55.3	55.3	44.1	45.2	43.8	51.8
-7	55.6	55.6	55.5	55.5	43.3	44.5	42.9	51.8
-6.5	55.5	55.5	55.5	55.5	42.1	43.4	41.6	51.4
-6	55.2	55.2	55.2	55.2	40.4	41.9	39.8	50.7
-5.5	54.5	54.5	54.5	54.5	38.3	40	37.7	49.7
-5	53.7	53.7	53.6	53.6	35.9	37.7	35.1	48.3
-4.5	52.6	52.6	52.5	52.5	33	35	32.1	46.7
-4	51.3	51.3	51.3	51.3	29.8	32	28.9	44.9
-3.5	50.1	50.1	50	50	26.4	28.9	25.3	43.1
-3	48.9	48.9	48.8	48.8	22.9	25.6	21.7	41.2
-2.5	47.9	47.9	47.8	47.8	19.4	22.3	18	39.5
-2	47.2	47.2	47.1	47.1	15.9	19.1	14.3	38.1
-1.5	46.9	46.9	46.9	46.9	12.5	16.1	10.7	36.9
-1	47.1	47.1	47.1	47.1	9.32	13.3	7.33	36.2
-0.5	47.9	47.9	47.8	47.8	6.39	10.7	4.17	36
0	49.2	49.2	49.1	49.1	3.71	8.5	1.23	36.2
0.5	51	51	50.9	50.9	1.26	6.51	-1.49	36.8
1	53.2	53.2	53.1	53.1	-1	4.74	-4.04	37.8
1.5	55.7	55.7	55.6	55.6	-3.15	3.1	-6.49	39.1
2	58.4	58.4	58.3	58.3	-5.27	1.49	-8.93	40.5
2.5	61.1	61	60.9	60.9	-7.49	-0.201	-11.5	41.9
3	63.5	63.5	63.4	63.4	-9.9	-2.09	-14.2	43.2
3.5	65.7	65.7	65.6	65.6	-12.6	-4.27	-17.3	44.2
4	67.5	67.5	67.4	67.4	-15.7	-6.84	-20.7	44.8
4.5	68.8	68.8	68.6	68.6	-19.2	-9.86	-24.6	45.1
5	69.5	69.5	69.4	69.4	-23.2	-13.3	-28.9	44.9
5.5	69.7	69.7	69.6	69.6	-27.6	-17.3	-33.7	44.4
6	69.4	69.4	69.3	69.3	-32.4	-21.6	-38.8	43.5
6.5	68.7	68.7	68.5	68.5	-37.6	-26.4	-44.4	42.4
7	67.5	67.5	67.3	67.3	-43.1	-31.5	-50.2	41.1
7.5	65.9	65.9	65.7	65.7	-48.8	-36.8	-56.3	39.7
8	64	64	63.8	63.8	-54.6	-42.4	-62.6	38.4
8.5	61.8	61.8	61.6	61.6	-60.5	-48	-68.9	37.2
9	59.4	59.4	59.1	59.1	-66.4	-53.8	-75.2	36.3
9.5	56.7	56.7	56.5	56.4	-72.3	-59.6	-81.5	35.7
10	53.8	53.8	53.5	53.5	-78	-65.4	-87.7	35.5
10.5	50.7	50.7	50.4	50.4	-83.5	-71.1	-93.6	35.9
11	47.4	47.4	47.1	47.1	-88.7	-76.6	-99.3	36.8
11.5	43.9	43.8	43.5	43.5	-93.7	-82.1	-105	38.3
12	40.1	40.1	39.7	39.7	-98.3	-87.3	-110	40.5
12.5	36.2	36.1	35.7	35.7	-102	-92.2	-114	43.3
13	32	32	31.6	31.6	-106	-96.9	-118	46.8
13.5	27.8	27.8	27.3	27.3	-109	-101	-121	50.8
14	23.4	23.4	22.9	22.9	-112	-105	-124	55.3
14.5	19	19	18.4	18.4	-114	-108	-126	60
15	14.6	14.6	14	13.9	-115	-111	-128	64.7
15.5	10.2	10.2	9.58	9.54	-116	-114	-129	69
16	6	5.98	5.3	5.27	-117	-115	-129	72.8
16.5	1.93	1.9	1.18	1.14	-117	-117	-129	75.6
17	-1.96	-1.99	-2.76	-2.8	-116	-117	-128	77.4
17.5	-5.65	-5.68	-6.5	-6.54	-116	-118	-127	78
18	-9.14	-9.17	-10	-10.1	-115	-117	-126	77.3
18.5	-12.5	-12.5	-13.4	-13.5	-113	-117	-124	75.4
19	-15.6	-15.7	-16.6	-16.7	-112	-116	-122	72.4
19.5	-18.7	-18.7	-19.8	-19.8	-110	-115	-120	68.4
20	-21.7	-21.7	-22.8	-22.9	-109	-114	-118	63.7
20.5	-24.6	-24.7	-25.8	-25.9	-107	-113	-116	58.4
21	-27.6	-27.6	-28.9	-29	-106	-111	-114	52.5
21.5	-30.7	-30.7	-32	-32.1	-105	-110	-113	46.3
22	-33.8	-33.8	-35.2	-35.3	-104	-110	-111	39.7
22.5	-37.1	-37.1	-38.6	-38.7	-103	-109	-110	33
23	-40.5	-40.5	-42.1	-42.2	-103	-108	-109	26
23.5	-44	-44.1	-45.8	-45.9	-103	-108	-109	18.9
24	-47.8	-47.8	-49.6	-49.7	-103	-108	-109	11.8
24.5	-51.6	-51.7	-53.6	-53.7	-104	-109	-109	4.52
25	-55.6	-55.7	-57.7	-57.8	-105	-109	-109	-2.74
25.5	-59.8	-59.9	-62	-62.1	-106	-110	-110	-10
26	-63.8	-63.9	-66.1	-66.3	-107	-111	-111	-17
26.5	-67.7	-67.7	-70.1	-70.3	-108	-112	-112	-23.6
27	-71.4	-71.4	-74	-74.1	-109	-113	-113	-30
27.5	-74.9	-75	-77.7	-77.8	-111	-114	-114	-36
28	-78.2	-78.3	-81.2	-81.3	-112	-115	-115	-41.7
28.5	-81.3	-81.4	-84.5	-84.7	-113	-116	-116	-47
29	-84.2	-84.3	-87.6	-87.8	-114	-117	-117	-52
29.5	-86.9	-87	-90.5	-90.7	-115	-118	-117	-56.7
30	-89.4	-89.5	-93.2	-93.4	-116	-118	-118	-61
30.5	-91.6	-91.7	-95.6	-95.8	-116	-119	-118	-64.9
31	-93.5	-93.6	-97.8	-98	-117	-119	-119	-68.4
31.5	-95.2	-95.3	-99.8	-100	-117	-119	-119	-71.6
32	-96.6	-96.8	-102	-102	-117	-119	-119	-74.4
32.5	-97.8	-98	-103	-103	-117	-119	-119	-76.9
33	-98.8	-98.9	-104	-105	-117	-119	-119	-79.1
33.5	-99.5	-99.7	-105	-106	-117	-119	-118	-80.9
34	-100	-100	-106	-107	-116	-118	-118	-82.5
34.5	-100	-101	-107	-107	-116	-117	-117	-83.8
35	-100	-101	-108	-108	-115	-117	-116	-84.9
35.5	-101	-101	-108	-109	-114	-116	-115	-85.9
36	-100	-101	-109	-109	-113	-115	-114	-86.6
36.5	-100	-101	-109	-110	-112	-114	-113	-87.3
37	-100	-100	-110	-110	-111	-113	-112	-87.9
37.5	-99.9	-100	-110	-111	-111	-112	-111	-88.4
38	-99.7	-100	-111	-112	-110	-111	-111	-88.9
38.5	-99.6	-99.9	-112	-112	-109	-110	-110	-89.5
39	-99.5	-99.9	-112	-113	-108	-109	-109	-90
39.5	-99.4	-99.9	-113	-114	-108	-109	-108	-90.6
40	-99.5	-99.9	-114	-115	-107	-108	-108	-91.2
40.5	-99.5	-100	-116	-116	-107	-107	-107	-91.9
41	-99.6	-100	-117	-118	-106	-107	-107	-92.5
41.5	-99.7	-100	-118	-119	-106	-107	-106	-93.1
42	-99.8	-100	-119	-121	-106	-106	-106	-93.6
42.5	-99.9	-101	-121	-122	-105	-106	-106	-94.1
43	-99.9	-101	-122	-123	-105	-105	-105	-94.5
43.5	-99.8	-101	-124	-125	-104	-105	-105	-94.8
44	-99.7	-100	-125	-127	-104	-105	-104	-95
44.5	-99.5	-100	-127	-128	-104	-104	-104	-95.2
45	-99.3	-100	-128	-130	-103	-104	-103	-95.2
45.5	-99.1	-100	-130	-132	-103	-103	-103	-95.3
46	-98.8	-99.9	-132	-134	-102	-103	-102	-95.3
46.5	-98.6	-99.7	-134	-136	-102	-102	-102	-95.3
47	-98.5	-99.6	-136	-138	-101	-102	-102	-95.4
47.5	-98.3	-99.5	-138	-140	-101	-101	-101	-95.4
48	-98.2	-99.5	-141	-143	-101	-101	-101	-95.5
48.5	-98.2	-99.6	-143	-146	-101	-101	-101	-95.7
49	-98.1	-99.6	-146	-149	-100	-101	-101	-95.8
49.5	-98.1	-99.7	-149	-152	-100	-100	-100	-95.9
50	-98.1	-99.7	-152	-155	-100	-100	-100	-96
50.5	-97.9	-99.7	-155	-158	-99.7	-100	-99.9	-96
51	-97.7	-99.6	-159	-162	-99.4	-99.6	-99.5	-95.9
51.5	-97.3	-99.4	-162	-165	-98.9	-99.1	-99.1	-95.6
52	-96.8	-98.9	-165	-169	-98.3	-98.5	-98.4	-95.2
52.5	-96	-98.3	-168	-172	-97.4	-97.6	-97.5	-94.5
53	-95	-97.5	-171	-176	-96.3	-96.5	-96.4	-93.6
53.5	-93.7	-96.4	-175	-179	-95	-95.1	-95.1	-92.3
54	-92.1	-95	-178	-182	-93.3	-93.5	-93.4	-90.8
54.5	-90.3	-93.4	-180	-186	-91.4	-91.5	-91.5	-89
55	-88.1	-91.5	-183	-189	-89.2	-89.3	-89.3	-87
55.5	-85.7	-89.4	-186	-192	-86.7	-86.9	-86.8	-84.6
56	-83.1	-87.1	-188	-194	-84	-84.2	-84.1	-82
56.5	-80.3	-84.7	-190	-197	-81.2	-81.3	-81.3	-79.3
57	-77.5	-82.2	-192	-199	-78.3	-78.4	-78.4	-76.5
57.5	-74.7	-79.9	-194	-201	-75.5	-75.6	-75.5	-73.8
58	-72	-77.8	-196	-203	-72.8	-72.9	-72.9	-71.2
58.5	-69.7	-76.1	-197	-205	-70.4	-70.5	-70.5	-68.9
59	-67.8	-74.8	-198	-206	-68.5	-68.6	-68.6	-67.1
59.5	-66.5	-74.1	-199	-207	-67.1	-67.2	-67.1	-65.8
60	-65.7	-74.1	-200	-208	-66.3	-66.4	-66.3	-65.1
60.5	-65.6	-74.7	-200	-208	-66.1	-66.2	-66.2	-65
61	-66.1	-76.1	-200	-209	-66.6	-66.7	-66.7	-65.6
61.5	-67.3	-78.1	-201	-209	-67.8	-67.8	-67.8	-66.8
62	-69.1	-80.7	-201	-209	-69.5	-69.6	-69.5	-68.6
62.5	-71.4	-83.8	-201	-209	-71.8	-71.8	-71.8	-71
63	-74.1	-87.5	-201	-208	-74.5	-74.5	-74.5	-73.8
63.5	-77.3	-91.5	-201	-207	-77.6	-77.6	-77.6	-76.9
64	-80.8	-95.9	-201	-207	-81.1	-81.1	-81.1	-80.5
64.5	-84.5	-101	-201	-206	-84.8	-84.8	-84.8	-84.2
65	-88.5	-105	-201	-205	-88.8	-88.8	-88.8	-88.2
65.5	-92.7	-111	-200	-204	-92.9	-92.9	-92.9	-92.4
66	-96.9	-116	-200	-203	-97.1	-97.2	-97.1	-96.7
66.5	-101	-121	-200	-202	-101	-101	-101	-101
67	-106	-127	-200	-201	-106	-106	-106	-105
67.5	-110	-132	-199	-200	-110	-110	-110	-110
68	-114	-137	-199	-200	-114	-114	-114	-114
68.5	-118	-142	-198	-199	-118	-118	-118	-118
69	-122	-147	-198	-199	-122	-122	-122	-121
69.5	-125	-152	-197	-198	-125	-125	-125	-125
70	-128	-157	-195	-197	-128	-128	-128	-128
70.5	-130	-161	-194	-196	-130	-130	-130	-130
71	-132	-164	-192	-194	-133	-133	-133	-132
71.5	-134	-167	-190	-193	-134	-134	-134	-134
72	-135	-170	-188	-190	-135	-135	-135	-135
72.5	-135	-172	-185	-188	-136	-136	-136	-135
73	-135	-174	-182	-184	-135	-135	-135	-135
73.5	-135	-176	-178	-181	-135	-135	-135	-135
74	-134	-176	-174	-177	-134	-134	-134	-133
74.5	-132	-177	-170	-173	-132	-132	-132	-132
75	-130	-177	-165	-168	-130	-130	-130	-130
75.5	-127	-176	-160	-163	-127	-127	-127	-127
76	-124	-175	-155	-158	-124	-124	-124	-124
76.5	-121	-174	-150	-153	-121	-121	-121	-121
77	-118	-173	-145	-147	-118	-118	-118	-118
77.5	-114	-171	-139	-142	-114	-114	-114	-114
78	-111	-169	-134	-136	-111	-111	-111	-111
78.5	-107	-167	-129	-131	-107	-107	-107	-107
79	-103	-165	-124	-126	-103	-103	-103	-103
79.5	-99.9	-163	-119	-120	-100	-100	-100	-99.9
80	-96.6	-160	-114	-116	-96.6	-96.6	-96.6	-96.6
80.5	-93.5	-158	-110	-111	-93.5	-93.5	-93.5	-93.5
81	-90.6	-156	-106	-107	-90.6	-90.6	-90.6	-90.6
81.5	-88.1	-153	-102	-103	-88.1	-88.1	-88.1	-88
82	-85.8	-151	-98.5	-99.7	-85.9	-85.9	-85.9	-85.8
82.5	-83.9	-149	-95.6	-96.7	-84	-84	-84	-83.9
83	-82.4	-147	-93.1	-94.1	-82.4	-82.4	-82.4	-82.4
83.5	-81.2	-145	-91	-92	-81.2	-81.3	-81.3	-81.2
84	-80.4	-143	-89.4	-90.3	-80.4	-80.4	-80.4	-80.4
84.5	-79.9	-141	-88.1	-88.9	-79.9	-79.9	-79.9	-79.9
85	-79.7	-139	-87.2	-88	-79.7	-79.7	-79.7	-79.7
85.5	-79.7	-137	-86.6	-87.3	-79.7	-79.7	-79.7	-79.7
86	-80	-135	-86.3	-87	-80	-80	-80	-80
86.5	-80.5	-134	-86.3	-86.9	-80.5	-80.5	-80.5	-80.5
87	-81.2	-132	-86.5	-87	-81.2	-81.2	-81.2	-81.1
87.5	-81.9	-131	-86.8	-87.3	-82	-82	-82	-81.9
88	-82.8	-129	-87.3	-87.8	-82.9	-82.9	-82.9	-82.8
88.5	-83.8	-128	-87.9	-88.3	-83.8	-83.8	-83.8	-83.8
89	-84.8	-126	-88.6	-89	-84.8	-84.8	-84.8	-84.8
89.5	-85.9	-125	-89.3	-89.7	-85.9	-85.9	-85.9	-85.9
90	-86.9	-124	-90.1	-90.4	-86.9	-86.9	-86.9	-86.9
90.5	-88	-123	-90.9	-91.2	-88	-88	-88	-88
91	-89	-122	-91.7	-92	-89	-89	-89	-89
91.5	-90	-121	-92.5	-92.7	-90	-90	-90	-90
92	-91	-120	-93.2	-93.5	-91	-91	-91	-91
92.5	-91.9	-119	-94	-94.2	-91.9	-91.9	-91.9	-91.9
93	-92.8	-118	-94.7	-94.9	-92.8	-92.8	-92.8	-92.8
93.5	-93.6	-117	-95.4	-95.5	-93.6	-93.6	-93.6	-93.6
94	-94.4	-116	-96	-96.2	-94.4	-94.4	-94.4	-94.4
94.5	-95.1	-116	-96.6	-96.8	-95.1	-95.1	-95.1	-95.1
95	-95.8	-115	-97.2	-97.3	-95.8	-95.8	-95.8	-95.8
95.5	-96.4	-114	-97.7	-97.8	-96.4	-96.4	-96.4	-96.4
96	-97	-114	-98.2	-98.3	-97	-97	-97	-97
96.5	-97.5	-113	-98.6	-98.7	-97.5	-97.5	-97.5	-97.5
97	-98	-112	-99	-99.1	-98	-98	-98	-98
97.5	-98.4	-112	-99.4	-99.5	-98.4	-98.4	-98.4	-98.4
98	-98.8	-111	-99.7	-99.8	-98.8	-98.8	-98.8	-98.8
98.5	-99.2	-111	-100	-100	-99.2	-99.2	-99.2	-99.2
99	-99.5	-110	-100	-100	-99.5	-99.5	-99.5	-99.5
99.5	-99.8	-110	-100	-101	-99.8	-99.8	-99.8	-99.8
100	-100	-109	-101	-101	-100	-100	-100	-100
100.5	-100	-109	-101	-101	-100	-100	-100	-100
101	-101	-109	-101	-101	-101	-101	-101	-101
101.5	-101	-108	-101	-101	-101	-101	-101	-101
102	-101	-108	-101	-101	-101	-101	-101	-101
102.5	-101	-108	-101	-101	-101	-101	-101	-101
103	-101	-107	-101	-102	-101	-101	-101	-101
103.5	-101	-107	-102	-102	-101	-101	-101	-101
104	-101	-107	-102	-102	-101	-101	-101	-101
104.5	-101	-106	-102	-102	-101	-101	-101	-101
105	-101	-106	-102	-102	-101	-101	-101	-101
105.5	-101	-106	-102	-102	-101	-101	-101	-101
106	-101	-106	-102	-102	-101	-101	-101	-101
106.5	-101	-105	-102	-102	-101	-101	-101	-101
107	-101	-105	-102	-102	-101	-101	-101	-101
107.5	-101	-105	-102	-102	-101	-101	-101	-101
108	-101	-105	-102	-102	-101	-101	-101	-101
108.5	-101	-104	-102	-102	-101	-101	-101	-101
109	-101	-104	-102	-102	-101	-101	-101	-101
109.5	-101	-104	-102	-102	-101	-101	-101	-101
110	-101	-104	-102	-102	-101	-101	-101	-101
110.5	-101	-104	-102	-102	-101	-101	-101	-101
111	-101	-103	-102	-102	-101	-101	-101	-101
111.5	-101	-103	-101	-101	-101	-101	-101	-101
112	-101	-103	-101	-101	-101	-101	-101	-101
112.5	-101	-103	-101	-101	-101	-101	-101	-101
113	-101	-103	-101	-101	-101	-101	-101	-101
113.5	-101	-103	-101	-101	-101	-101	-101	-101

## Sheet: Figure4
Figure4c
Dwell time	wt	wt-FIT	K238A	K238A-FIT	K238Q	K238Q-FIT	K238N	K238N-FIT	K238R	K238R-FIT	K238A	K238A_FIT	K238N	K238N_FIT
0.125	1216	1662.22	83	245.961	10	60.2843	208	730.714	910	1761.62	152	656.107	78	189.027
0.175	1793	1391	218	237.856	52	59.6304	807	707.39	2120	1375.34	711	635.929	187	182.782
0.225	1010	1164.02	200	230.018	36	58.9837	608	684.81	1406	1073.6	528	616.37	204	176.744
0.275	1340	974.05	284	222.438	56	58.3439	863	662.951	1168	837.905	866	597.413	203	170.905
0.325	988	815.062	245	215.108	55	57.7111	748	641.789	626	653.791	680	579.039	190	165.259
0.375	552	682.003	242	208.019	41	57.0852	636	621.303	479	509.973	475	561.23	169	159.8
0.425	659	570.644	220	201.164	59	56.466	686	601.471	310	397.631	617	543.968	151	154.521
0.475	333	477.445	184	194.535	43	55.8536	501	582.272	194	309.876	433	527.237	126	149.416
0.525	493	399.445	237	188.124	77	55.2478	762	563.686	141	241.328	681	511.02	161	144.48
0.575	322	334.166	188	181.924	62	54.6485	572	545.692	102	187.782	548	495.302	158	139.707
0.625	173	279.533	204	175.928	48	54.0558	488	528.273	56	145.955	423	480.066	146	135.092
0.675	230	233.809	177	170.13	43	53.4695	565	511.41	42	113.282	548	465.3	141	130.629
0.725	140	195.542	165	164.523	49	52.8895	400	495.085	24	87.7606	359	450.987	121	126.313
0.775	182	163.516	192	159.1	62	52.3158	577	479.282	24	67.8245	576	437.114	154	122.14
0.825	115	136.713	165	153.857	63	51.7484	532	463.982	15	52.2517	488	423.668	123	118.105
0.875	64	114.28	168	148.786	57	51.1871	417	449.171	11	40.0871	360	410.635	106	114.204
0.925	90	95.5066	140	143.882	71	50.6319	460	434.833	11	30.5849	426	398.003	106	110.431
0.975	40	79.7945	122	139.139	47	50.0827	353	420.952	6	23.1624	317	385.759	91	106.782
1.025	54	66.6447	148	134.553	71	49.5394	537	407.514	5	17.3644	470	373.892	114	103.255
1.075	39	55.6394	156	130.118	55	49.0021	418	394.506	7	12.8353	390	362.389	103	99.8433
1.125	22	46.4289	142	125.829	50	48.4706	329	381.912	4	9.29746	293	351.24	108	96.5448
1.175	40	38.7205	123	121.681	44	47.9448	391	369.72	4	6.53392	383	340.434	109	93.3552
1.225	18	32.2692	102	117.67	40	47.4247	308	357.918	0	4.37522	286	329.96	80	90.271
1.275	17	26.8699	122	113.791	63	46.9103	406	346.492	4	2.68897	407	319.808	88	87.2886
1.325	14	22.3512	94	110.04	41	46.4015	356	335.431	5	1.37177	349	309.968	77	84.4048
1.375	11	18.5694	122	106.412	58	45.8981	298	324.722	2	0.34286	258	300.431	75	81.6162
1.425	13	15.4044	114	102.904	33	45.4003	361	314.356	1	-0.46087	339	291.187	93	78.9198
1.475	5	12.7555	93	99.5112	31	44.9078	243	304.32	1	-1.08868	240	282.227	73	76.3124
1.525	8	10.5386	123	96.2304	61	44.4207	308	294.605	2	-1.5791	327	273.542	79	73.7911
1.575	4	8.68325	77	93.0576	52	43.9388	318	285.2	3	-1.96218	302	265.124	73	71.3532
1.625	4	7.13046	88	89.9894	43	43.4622	222	276.095	1	-2.26142	218	256.966	64	68.9957
1.675	11	5.83091	76	87.0222	45	42.9907	299	267.281	0	-2.49517	283	249.058	66	66.7162
1.725	2	4.7433	74	84.1528	44	42.5244	225	258.748	1	-2.67776	181	241.393	55	64.5119
1.775	5	3.83305	76	81.3778	52	42.0631	306	250.487	2	-2.82039	288	233.964	55	62.3804
1.825	2	3.07125	73	78.6944	39	41.6068	257	242.49	0	-2.9318	251	226.763	71	60.3194
1.875	2	2.43369	80	76.0992	42	41.1554	165	234.748	0	-3.01883	187	219.783	54	58.3264
1.925	5	1.9001	76	73.5896	47	40.709	243	227.253	1	-3.08681	255	213.019	43	56.3993
1.975	1	1.45353	53	71.1627	26	40.2674	181	219.998	0	-3.13991	175	206.462	51	54.5358
2.025	4	1.07979	56	68.8157	54	39.8305	258	212.974	0	-3.1814	275	200.106	51	52.7339
2.075	6	0.76699	73	66.546	48	39.3984	205	206.174	0	-3.2138	206	193.946	33	50.9915
2.125	1	0.50521	74	64.3511	37	38.971	169	199.591	0	-3.23911	146	187.976	66	49.3067
2.175	1	0.28612	62	62.2285	42	38.5483	196	193.218	1	-3.25888	182	182.189	50	47.6775
2.225	2	0.10277	47	60.1758	40	38.1301	171	187.049	1	-3.27432	147	176.58	38	46.1021
2.275	2	-0.05069	53	58.1907	51	37.7164	231	181.077	0	-3.28639	217	171.143	49	44.5788
2.325	1	-0.17912	65	56.271	31	37.3073	176	175.295	0	-3.29581	185	165.873	47	43.1058
2.375	0	-0.28661	54	54.4145	34	36.9025	134	169.698	0	-3.30317	131	160.766	41	41.6814
2.425	0	-0.37656	61	52.6193	37	36.5022	167	164.279	1	-3.30892	165	155.815	32	40.3041
2.475	2	-0.45185	41	50.8831	40	36.1062	121	159.034	0	-3.31341	102	151.017	30	38.9723
2.525	0	-0.51486	45	49.2041	54	35.7145	191	153.955	0	-3.31692	169	146.366	43	37.6845
2.575	0	-0.56759	46	47.5805	34	35.327	152	149.039	1	-3.31966	155	141.858	47	36.4393
2.625	1	-0.61172	36	46.0103	32	34.9438	108	144.28	1	-3.3218	112	137.489	36	35.2351
2.675	2	-0.64866	50	44.4918	49	34.5647	135	139.673	0	-3.32348	111	133.254	29	34.0707
2.725	0	-0.67957	36	43.0234	39	34.1897	99	135.212	0	-3.32478	85	129.149	35	32.9449
2.775	0	-0.70544	47	41.6034	39	33.8187	173	130.894	1	-3.3258	168	125.171	31	31.8561
2.825	1	-0.7271	44	40.2301	32	33.4518	132	126.714	0	-3.3266	100	121.315	33	30.8034
2.875	2	-0.74522	27	38.902	30	33.0889	103	122.668	0	-3.32722	85	117.577	34	29.7854
2.925	1	-0.76038	36	37.6178	31	32.7299	122	118.75	0	-3.32771	119	113.954	15	28.8011
2.975	0	-0.77307	29	36.3758	36	32.3748	94	114.957	0	-3.32809	83	110.443	21	27.8493
3.025	1	-0.7837	39	35.1747	40	32.0235	151	111.286	1	-3.32838	126	107.039	26	26.9289
3.075	1	-0.79259	25	34.0132	29	31.6761	107	107.732	0	-3.32862	105	103.74	30	26.0389
3.125	0	-0.80003	33	32.8899	32	31.3324	97	104.291	0	-3.3288	56	100.543	24	25.1783
3.175	0	-0.80625	25	31.8037	29	30.9925	85	100.96	0	-3.32894	87	97.444	21	24.3462
3.225	0	-0.81147	21	30.7532	26	30.6562	72	97.7351	0	-3.32905	66	94.4401	22	23.5415
3.275	2	-0.81583	30	29.7373	42	30.3236	129	94.6133	1	-3.32914	107	91.5286	17	22.7634
3.325	0	-0.81948	23	28.755	34	29.9945	89	91.5912	0	-3.3292	97	88.7066	24	22.011
3.375	0	-0.82253	19	27.8049	31	29.6691	67	88.6654	0	-3.32926	71	85.9714	25	21.2835
3.425	0	-0.82509	23	26.8862	31	29.3472	71	85.8331	1	-3.3293	103	83.3203	20	20.58
3.475	1	-0.82723	24	25.9977	21	29.0287	74	83.0912	0	-3.32933	59	80.7506	23	19.8997
3.525	1	-0.82902	34	25.1385	45	28.7138	112	80.4368	0	-3.32936	81	78.26	23	19.2419
3.575	0	-0.83052	20	24.3076	28	28.4022	73	77.8671	0	-3.32937	74	75.8459	14	18.6059
3.625	0	-0.83177	23	23.504	21	28.094	59	75.3794	0	-3.32939	71	73.5061	14	17.9908
3.675	0	-0.83282	22	22.727	29	27.7892	74	72.9711	0	-3.3294	71	71.2381	19	17.3961
3.725	0	-0.8337	14	21.9755	22	27.4876	58	70.6397	0	-3.32941	50	69.0399	12	16.821
3.775	0	-0.83444	27	21.2488	43	27.1894	74	68.3827	0	-3.32942	85	66.9093	24	16.2649
3.825	1	-0.83505	13	20.546	28	26.8943	75	66.1977	0	-3.32942	63	64.8442	14	15.7272
3.875	0	-0.83557	20	19.8664	17	26.6025	53	64.0824	0	-3.32943	40	62.8426	17	15.2072
3.925	1	-0.836	21	19.2092	29	26.3138	63	62.0347	0	-3.32943	60	60.9025	14	14.7044
3.975	0	-0.83636	13	18.5736	20	26.0283	30	60.0523	0	-3.32943	37	59.022	5	14.2182
4.025	0	-0.83666	19	17.9589	34	25.7458	65	58.1332	0	-3.32944	62	57.1994	10	13.7481
4.075	1	-0.83691	20	17.3645	26	25.4664	58	56.2754	0	-3.32944	43	55.4327	3	13.2935
4.125	0	-0.83713	17	16.7897	25	25.1901	66	54.4768	0	-3.32944	29	53.7204	16	12.854
4.175	0	-0.8373	16	16.2338	28	24.9167	57	52.7356	0	-3.32944	58	52.0608	13	12.4289
4.225	0	-0.83745	14	15.6962	18	24.6463	42	51.0501	0	-3.32944	46	50.4521	7	12.0179
4.275	0	-0.83757	17	15.1764	21	24.3789	50	49.4183	0	-3.32944	52	48.8929	12	11.6205
4.325	0	-0.83768	21	14.6736	23	24.1143	54	47.8386	0	-3.32944	44	47.3817	13	11.2362
4.375	0	-0.83776	8	14.1874	20	23.8526	29	46.3093	0	-3.32944	45	45.9169	7	10.8645
4.425	1	-0.83784	14	13.7173	28	23.5937	56	44.8288	0	-3.32944	37	44.4971	13	10.5052
4.475	0	-0.8379	13	13.2626	16	23.3377	25	43.3956	0	-3.32944	31	43.121	7	10.1577
4.525	0	-0.83795	9	12.8229	28	23.0844	39	42.0081	0	-3.32944	41	41.7872	15	9.82175
4.575	0	-0.83799	16	12.3977	19	22.8339	34	40.6649	0	-3.32944	36	40.4944	13	9.49686
4.625	0	-0.83803	13	11.9865	18	22.5861	23	39.3645	1	-3.32944	28	39.2413	6	9.1827
4.675	1	-0.83806	11	11.5888	19	22.3409	47	38.1057	0	-3.32944	41	38.0268	7	8.87892
4.725	0	-0.83808	5	11.2042	18	22.0985	26	36.8871	0	-3.32944	17	36.8496	7	8.58517
4.775	0	-0.8381	10	10.8323	29	21.8586	40	35.7073	0	-3.32944	40	35.7086	11	8.30113
4.825	0	-0.83812	6	10.4727	22	21.6214	26	34.5652	0	-3.32944	32	34.6026	10	8.02647
4.875	0	-0.83813	10	10.1249	18	21.3867	22	33.4595	0	-3.32944	24	33.5307	7	7.76088
4.925	0	-0.83815	12	9.78856	16	21.1546	24	32.3892	0	-3.32944	27	32.4917	12	7.50407
4.975	1	-0.83816	9	9.4633	20	20.925	31	31.353	0	-3.32944	18	31.4847	4	7.25574
5.025	1	-0.83817	13	9.14875	19	20.6979	34	30.3498	0	-3.32944	38	30.5086	8	7.01561
5.075	1	-0.83817	5	8.84456	17	20.4732	28	29.3787	0	-3.32944	20	29.5625	8	6.78341
5.125	0	-0.83818	4	8.5504	19	20.251	25	28.4386	0	-3.32944	14	28.6455	4	6.55889
5.175	0	-0.83818	8	8.26592	22	20.0312	23	27.5285	0	-3.32944	34	27.7567	4	6.34178
5.225	0	-0.83819	4	7.99082	13	19.8137	19	26.6474	0	-3.32944	22	26.8953	11	6.13184
5.275	1	-0.83819	9	7.72478	34	19.5987	23	25.7945	0	-3.32944	30	26.0603	4	5.92884
5.325	1	-0.8382	5	7.4675	16	19.3859	24	24.9688	0	-3.32944	25	25.251	6	5.73254
5.375	0	-0.8382	6	7.2187	17	19.1755	19	24.1694	0	-3.32944	17	24.4665	4	5.54273
5.425	0	-0.8382	10	6.97809	18	18.9673	22	23.3955	0	-3.32944	35	23.7062	7	5.35919
5.475	0	-0.8382	12	6.74541	12	18.7614	14	22.6464	0	-3.32944	12	22.9693	5	5.18171
5.525	0	-0.8382	7	6.52039	19	18.5578	20	21.9211	0	-3.32944	17	22.255	6	5.01009
5.575	0	-0.8382	5	6.30279	11	18.3563	24	21.219	0	-3.32944	15	21.5626	5	4.84415
5.625	0	-0.8382	6	6.09235	15	18.1571	17	20.5393	0		16	20.8916	9	4.68368
5.675	0	-0.83821	7	5.88885	17	17.96	19	19.8814	0		17	20.2412	5	4.52851
5.725	0	-0.83821	4	5.69205	16	17.765	10	19.2444	0		23	19.6107	6	4.37848
5.775	0	-0.83821	8	5.50173	24	17.5721	19	18.6277	0		23	18.9997	2	4.23339
5.825	0	-0.83821	4	5.31769	21	17.3814	17	18.0307	0		15	18.4075	6	4.0931
5.875	0	-0.83821	7	5.1397	17	17.1927	13	17.4528	0		13	17.8334	2	3.95744
5.925	0	-0.83821	4	4.96758	17	17.006	15	16.8933	0		16	17.277	3	3.82627
5.97501	0	-0.83821	3	4.80113	12	16.8214	11	16.3517	0		9	16.7377	4	3.69943
6.02501	1	-0.83821	3	4.64016	22	16.6388	19	15.8273	0		21	16.215	1	3.57677
6.07501	0	-0.83821	5	4.48449	22	16.4581	15	15.3197	0		11	15.7083	3	3.45817
6.125	0	-0.83821	3	4.33395	11	16.2794	11	14.8283	0		13	15.2173	5	3.34349
6.175	0	-0.83821	4	4.18837	16	16.1027	12	14.3526	0		15	14.7413	5	3.23259
6.22501	0	-0.83821	5	4.04759	16	15.9278	9	13.8921	0		7	14.28	2	3.12536
6.27501	1	-0.83821	4	3.91144	16	15.7549	14	13.4462	0		16	13.8328	5	3.02167
6.32501	0	-0.83821	1	3.77978	14	15.5838	17	13.0146	0		21	13.3994	8	2.92141
6.37501	0	-0.83821	0	3.65246	10	15.4146	9	12.5968	0		8	12.9793	1	2.82446
6.42501	0	-0.83821	6	3.52933	12	15.2472	12	12.1923	0		15	12.5721	5	2.73071
6.47501	0	-0.83821	2	3.41025	19	15.0817	3	11.8007	0		9	12.1775	2	2.64005
6.52501	0	-0.83821	4	3.2951	20	14.9179	11	11.4216	0		13	11.795	4	2.5524
6.57501	0	-0.83821	3	3.18374	19	14.7559	11	11.0546	0		9	11.4242	3	2.46763
6.62501	0	-0.83821	1	3.07605	22	14.5957	6	10.6993	0		5	11.0648	3	2.38567
6.67501	0	-0.83821	2	2.97191	10	14.4372	10	10.3554	0		9	10.7165	1	2.30641
6.72501	0	-0.83821	1	2.8712	12	14.2804	10	10.0224	0		6	10.3789	1	2.22978
6.77501	0	-0.83821	3	2.7738	12	14.1253	8	9.7001	0		16	10.0517	2	2.15567
6.82501	0	-0.83821	3	2.67962	4	13.9719	11	9.38805	0		10	9.73451	6	2.08401
6.87501	0	-0.83821	3	2.58854	11	13.8202	6	9.08597	0		9	9.42709	2	2.01472
6.92501	0	-0.83821	2	2.50045	12	13.6701	5	8.79352	0		7	9.12913	0	1.94772
6.97501	0	-0.83821	2	2.41527	16	13.5216	5	8.51041	0		11	8.84032	0	1.88293
7.02501	0	-0.83821	1	2.3329	12	13.3748	7	8.23633	0		9	8.56039	2	1.82028
7.07501	0	-0.83821	1	2.25323	12	13.2295	9	7.97101	0		5	8.28907	0	1.7597
7.12501	0	-0.83821	3	2.1762	14	13.0858	11	7.71415	0		1	8.02609	1	1.70113
7.17501	0	-0.83821	1	2.1017	11	12.9437	3	7.46549	0		9	7.77119	1	1.64448
7.22501	0	-0.83821	3	2.02965	11	12.8031	9	7.22476	0		9	7.52413	0	1.58971
7.27501	0	-0.83821	0	1.95998	12	12.664	3	6.99172	0		11	7.28467	1	1.53675
7.32501	0	-0.83821	2	1.8926	7	12.5265	5	6.76611	0		7	7.05256	1	1.48554
7.37501	0	-0.83821	2	1.82744	14	12.3904	6	6.54771	0		4	6.8276	3	1.43602
7.42501	0	-0.83821	1	1.76443	12	12.2558	8	6.33628	0		3	6.60954	1	1.38813
7.47501	0	-0.83821	1	1.7035	8	12.1227	7	6.13159	0		4	6.3982	2	1.34183
7.52501	0	-0.83821	2	1.64457	15	11.991	6	5.93344	0		2	6.19335	0	1.29705
7.57501	0	-0.83821	2	1.58758	10	11.8608	7	5.74161	0		5	5.99479	1	1.25376
7.62501	0	-0.83821	0	1.53247	11	11.7319	4	5.55591	0		4	5.80234	3	1.21189
7.67501	0	-0.83821	0	1.47917	17	11.6045	4	5.37613	0		7	5.61581	1	1.17141
7.72501	0	-0.83821	0	1.42764	6	11.4784	3	5.20209	0		6	5.43501	2	1.13226
7.77501	0	-0.83821	4	1.37779	17	11.3537	5	5.0336	0		5	5.25978	0	1.09441
7.82501	0	-0.83821	2	1.32959	9	11.2304	2	4.8705	0		6	5.08992	2	1.05781
7.87501	0	-0.83821	0	1.28298	10	11.1083	7	4.71259	0		3	4.92529	2	1.02242
7.92501	0	-0.83821	0	1.23791	12	10.9877	5	4.55973	0		0	4.76572	4	0.9882
7.97501	0	-0.83821	0	1.19432	16	10.8683	2	4.41175	0		6	4.61106	0	0.9551
8.02501	0	-0.83821	0	1.15216	19	10.7502	4	4.26849	0		3	4.46115	2	0.9231
8.07501	0	-0.83821	1	1.11139	9	10.6334	3	4.1298	0		5	4.31585	1	0.89216
8.12501	0	-0.83821	1	1.07197	7	10.5178	3	3.99554	0		3	4.17502	2	0.86224
8.17501	0	-0.83821	1	1.03384	7	10.4036	6	3.86556	0		2	4.03852	0	0.83331
8.22501	0	-0.83821	1	0.99697	17	10.2905	7	3.73973	0		6	3.90621	0	0.80533
8.27501	0		2	0.96132	6	10.1787	2	3.61792	0		3	3.77797	1	0.77828
8.32501	0		3	0.92684	11	10.0681	0	3.5	0		2	3.65367	3	0.75212
8.37501	0		1	0.8935	11	9.95867	3	3.38584	0		4	3.5332	1	0.72683
8.42501	0		0	0.86125	9	9.85045	2	3.27532	0		4	3.41642	1	0.70237
8.47501	0		4	0.83007	14	9.7434	4	3.16833	0		3	3.30324	1	0.67872
8.52501	1		0	0.79991	6	9.63751	2	3.06475	0		3	3.19354	0	0.65585
8.57501	0		2	0.77075	12	9.53277	2	2.96448	0		1	3.08721	0	0.63373
8.62501	0		1	0.74254	15	9.42916	5	2.86742	0		1	2.98415	3	0.61235
8.67501	0		2	0.71527	5	9.32668	3	2.77345	0		2	2.88425	0	0.59167
8.72501	0		2	0.6889	11	9.22531	3	2.68247	0		1	2.78743	0	0.57168
8.77501	0		2	0.66339	13	9.12503	5	2.59441	0		3	2.69359	0	0.55234
8.82502	0		1	0.63872	3	9.02585	4	2.50915	0		1	2.60263	1	0.53365
8.87501	0		1	0.61487	7	8.92774	6	2.42661	0		0	2.51446	0	0.51557
8.92502	0		0	0.5918	16	8.83069	1	2.34671	0		2	2.42901	0	0.49809
8.97502	0		0	0.56949	7	8.7347	2	2.26936	0		1	2.34618	0	0.48118
9.02502	0		0	0.54792	7	8.63974	4	2.19448	0		1	2.2659	0	0.46484
9.07502	0		1	0.52706	6	8.54582	2	2.12198	0		1	2.18809	0	0.44904
9.12502	0		2	0.50688	8	8.45291	0	2.0518	0		1	2.11267	0	0.43375
9.17502	0		1	0.48737	7	8.36101	1	1.98386	0		3	2.03957	2	0.41897
9.22502	0		0	0.46851	5	8.27011	1	1.91809	0		1	1.96872	0	0.40469
9.27502	0		0	0.45026	11	8.18019	1	1.85442	0		2	1.90004	0	0.39087
9.32502	0		2	0.43261	4	8.09125	3	1.79278	0		0	1.83347	0	0.37751
9.37502	0		0	0.41555	10	8.00327	1	1.73311	0		0	1.76896	0	0.36459
9.42502	0		1	0.39905	5	7.91625	0	1.67534	0		1	1.70642	0	0.35209
9.47502	0		0	0.38309	9	7.83017	1	1.61942	0		1	1.64581	1	0.34001
9.52502	0		0	0.36766	4	7.74502	0	1.56528	0		2	1.58706	0	0.32833
9.57502	0		0	0.35273	9	7.6608	2	1.51287	0		2	1.53012	0	0.31704
9.62502	0		0	0.3383	4	7.57749	4	1.46213	0		1	1.47493	0	0.30611
9.67502	0		1	0.32434	12	7.49508	0	1.41301	0		0	1.42143	3	0.29555
9.72502	0		0	0.31085	9	7.41357	0	1.36546	0		0	1.36958	1	0.28534
9.77502	0		0	0.29779	6	7.33294	4	1.31942	0		2	1.31932	0	0.27546
9.82502	0		0	0.28517	7	7.25318	2	1.27486	0		2	1.27061	0	0.26591
9.87502	0		0	0.27296	6	7.17429	2	1.23172	0		0	1.2234	1	0.25668
9.92502	0		0	0.26116	7	7.09625	0	1.18995	0		0	1.17764	0	0.24775
9.97502	0		0	0.24974	5	7.01906	1	1.14952	0		0	1.13328	0	0.23912
10.025	0		1	0.2387	2	6.94271	1	1.11038	0		1	1.09029	0	0.23077
10.075	0		0	0.22803	6	6.86719	1	1.07249	0		1	1.04862	0	0.2227
10.125	0		0	0.2177	6	6.79248	1	1.0358	0		1	1.00823	0	0.21489
10.175	0		0	0.20772	4	6.71858	0	1.00029	0		1	0.96908	1	0.20734
10.225	0		0	0.19806	7	6.64549	0	0.96591	0		2	0.93114	2	0.20004
10.275	0		0	0.18873	8	6.57318	0	0.93263	0		1	0.89436	0	0.19298
10.325	0		0	0.17969	10	6.50167	1	0.90041	0		0	0.85871	0	0.18616
10.375	0		0	0.17096	4	6.43092	0	0.86922	0		1	0.82416	0	0.17956
10.425	0		0	0.16252	6	6.36095	0	0.83903	0		1	0.79067	0	0.17318
10.475	0		1	0.15435	2	6.29173	2	0.80979	0		1	0.75821	0	0.16701
10.525	0		0	0.14645	6	6.22326	1	0.78149	0		0	0.72675	2	0.16104
10.575	0		0	0.13882	1	6.15553	3	0.7541	0		0	0.69626	0	0.15527
10.625	0		0	0.13143	7	6.08854	1	0.72758	0		0	0.6667	1	0.14969
10.675	0		0	0.12429	5	6.02228	2	0.7019	0		1	0.63805	0	0.1443
10.725	0		0	0.11738	7	5.95673	1	0.67705	0		2	0.61028	0	0.13908
10.775	0		0	0.1107	5	5.8919	0	0.65299	0		1	0.58337	0	0.13404
10.825	0		0	0.10424	4	5.82777	1	0.62969	0		2	0.55728	0	0.12916
10.875	0		0	0.09799	4	5.76433	0	0.60714	0		1	0.532	0	0.12445
10.925	0		0	0.09195	7	5.70158	0	0.58531	0		1	0.50749	0	0.11988
10.975	0		1	0.08611	10	5.63951	0	0.56418	0		3	0.48374	0	0.11547
11.025	0		0	0.08046	7	5.57811	1	0.54372	0		0	0.46071	0	0.11121
11.075	0		0	0.075	9	5.51738	2	0.52391	0		0	0.4384	0	0.10709
11.125	0		0	0.06971	7	5.45731	0	0.50474	0		0	0.41677	0	0.1031
11.175	0		0	0.0646	2	5.39789	0	0.48617	0		0	0.39581	0	0.09924
11.225	0		1	0.05966	8	5.33911	0	0.4682	0		1	0.37549	0	0.09552
11.275	0		0	0.05489	10	5.28097	1	0.45081	0		1	0.35579	0	0.09191
11.325	0		0	0.05026	4	5.22346	1	0.43396	0		1	0.3367	0	0.08843
11.375	0		0	0.0458	6	5.16658	1	0.41766	0		0	0.3182	0	0.08505
11.425	1		0	0.04147	6	5.11031	0	0.40188	0		0	0.30026	0	0.08179
11.475	0		0	0.03729	7	5.05465	2	0.3866	0		2	0.28288	0	0.07864
11.525	0		0	0.03325	6	4.9996	1	0.37181	0		1	0.26603	0	0.07559
11.575	0		0	0.02934	2	4.94514	0	0.35749	0		1	0.2497	0	0.07265
11.625	0		0	0.02557	4	4.89127	1	0.34362	1		0	0.23387	0	0.0698
11.675	0		0	0.02191	3	4.83799	1	0.3302	0		0	0.21853	1	0.06704
11.725	0		0	0.01837	4	4.78528	0	0.31721	0		1	0.20366	0	0.06438
11.775	0		0	0.01496	5	4.73315	0	0.30463	0		0	0.18925	0	0.0618
11.825	0		0	0.01165	3	4.68158	0	0.29246	0		1	0.17528	0	0.05931
11.875	0		0	0.00845	2	4.63057	0	0.28067	0		0	0.16174	0	0.0569
11.925	0		0	0.00536	1	4.58011	0	0.26926	0		0	0.14861	0	0.05457
11.975	0		0	0.00237	6	4.5302	0	0.25821	0		0	0.13589	0	0.05232
12.025	0		0	-0.000518	4	4.48083	0	0.24752	0		0	0.12356	0	0.05014
12.075	0		0	-0.00331	4	4.43199	0	0.23717	0		0	0.11161	0	0.04804
12.125	0		0	-0.00602	4	4.38369	1	0.22714	0		0	0.10003	0	0.046
12.175	0		1	-0.00863	6	4.33591	0	0.21744	1		1	0.0888	0	0.04403
12.225	0		0	-0.01116	3	4.28865	0	0.20805	0		1	0.07792	0	0.04213
12.275	0		0	-0.01361	6	4.2419	0	0.19895	0		0	0.06737	0	0.04028
12.325	0		0	-0.01597	7	4.19565	1	0.19015	0		0	0.05715	0	0.0385
12.375	0		0	-0.01826	3	4.14991	1	0.18163	0		0	0.04724	0	0.03678
12.425	0		0	-0.02047	5	4.10466	0	0.17338	0		0	0.03764	0	0.03512
12.475	0		0	-0.02261	4	4.05991	0	0.16539	0		0	0.02833	0	0.03351
12.525	0		0	-0.02468	5	4.01564	0	0.15766	0		1	0.0193	0	0.03195
12.575	0		0	-0.02668	4	3.97185	0	0.15018	0		0	0.01056	0	0.03045
12.625	0		0	-0.02861	1	3.92853	0	0.14293	0		1	0.00208	0	0.02899
12.675	0		0	-0.03048	6	3.88569	1	0.13592	0		0	-0.00613	0	0.02758
12.725	0		0	-0.03229	3	3.84331	0	0.12912	0		0	-0.0141	0	0.02622
12.775	0		0	-0.03404	1	3.80138	0	0.12255	0		0	-0.02182	1	0.02491
12.825	0		1	-0.03573	1	3.75992	0	0.11619	0		0	-0.0293	0	0.02363
12.875	0		0	-0.03737	5	3.7189	1	0.11002	0		0	-0.03655	0	0.0224
12.925	0		1	-0.03895	4	3.67833	1	0.10406	0		0	-0.04358	0	0.02121
12.975	0		0	-0.04048	5	3.63819	0	0.09828	0		0	-0.05039	0	0.02006
13.025	0		0	-0.04196	0	3.59849	1	0.0927	0		1	-0.05699	0	0.01895
13.075	0		0	-0.04339	2	3.55923	0	0.08728	0		0	-0.06339	0	0.01787
13.125	0		0	-0.04477	6	3.52038	0	0.08205	0		0	-0.06959	0	0.01683
13.175	0		0	-0.04611	2	3.48196	0	0.07697	0		0	-0.07561	0	0.01583
13.225	0		0	-0.04741	3	3.44396	0	0.07206	0		0	-0.08143	0	0.01485
13.275	0		1	-0.04866	3	3.40637	0	0.06731	0		0	-0.08708	0	0.01391
13.325	0		0	-0.04987	4	3.36918	0	0.06271	0		0	-0.09256	0	0.013
13.375	0		0	-0.05104	2	3.3324	0	0.05826	0		0	-0.09786	0	0.01213
13.425	0		0	-0.05217	3	3.29602	1	0.05394	0		0	-0.10301	0	0.01127
13.475	0		0	-0.05326	6	3.26003	0	0.04977	0		0	-0.10799	0	0.01045
13.525	0		0	-0.05432	1	3.22443	0	0.04573	0		0	-0.11282	0	0.00966
13.575	0		0	-0.05535	2	3.18922	1	0.04181	0		0	-0.11751	0	0.00889
13.625	0		0	-0.05634	1	3.15439	0	0.03803	0		0	-0.12205	0	0.00814
13.675	0		0	-0.05729	4	3.11993	1	0.03436	0		0	-0.12645	0	0.00743
13.725	0		0	-0.05822	6	3.08586	0	0.03081	0		1	-0.13071	0	0.00673
13.775	0		0	-0.05911	1	3.05215	0	0.02737	0		0	-0.13484	0	0.00606
13.825	0		0	-0.05998	0	3.0188	0	0.02405	0		0	-0.13885	0	0.00541
13.875	0		0	-0.06082	1	2.98582	0	0.02083	0		1	-0.14273	0	0.00478
13.925	0		0	-0.06163	1	2.95319	0	0.01771	0		0	-0.1465	0	0.00417
13.975	0		0	-0.06241	3	2.92092	0	0.01469	0		0	-0.15015	0	0.00359
14.025	0		0	-0.06317	1	2.889	0	0.01177	0		1	-0.15368	0	0.00302
14.075	0		0	-0.0639	4	2.85743	0	0.00894	0		0	-0.15711	0	0.00247
14.125	0		0	-0.06461	4	2.82619	0	0.0062	0		0	-0.16043	0	0.00194
14.175	0		0	-0.06529	4	2.7953	1	0.00355	0		0	-0.16365	0	0.00142
14.225	0		1	-0.06595	4	2.76474	0	0.000984	0		0	-0.16677	0	0.000925
14.275	0		0	-0.0666	3	2.73451	0	-0.0015	0		0	-0.1698	0	0.000444
14.325	0		0	-0.06721	1	2.70461	0	-0.00391	0		1	-0.17273	0	-2e-05
14.375	0		0	-0.06781	4	2.67503	0	-0.00623	0		1	-0.17557	0	-0.000469
14.425	0		0	-0.06839	3	2.64578	0	-0.00849	0		0	-0.17833	0	-0.000904
14.475	0		0	-0.06895	4	2.61684	0	-0.01067	0		0	-0.18099	0	-0.00132
14.525	0		0	-0.06949	3	2.58821	0	-0.01278	1		0	-0.18358	0	-0.00173
14.575	0		0	-0.07002	3	2.5599	0	-0.01483	0		0	-0.18609	0	-0.00212
14.625	0		0	-0.07052	1	2.53189	0	-0.01681	0		0	-0.18852	0	-0.0025
14.675	0		0	-0.07101	2	2.50419	0	-0.01872	0		0	-0.19088	0	-0.00287
14.725	0		0	-0.07149	0	2.47678	0	-0.02058	0		0	-0.19316	0	-0.00323
14.775	0		0	-0.07195	0	2.44968	0	-0.02238	0		0	-0.19537	0	-0.00357
14.825	0		0	-0.07239	0	2.42286	1	-0.02412	0		0	-0.19752	0	-0.0039
14.875	0		0	-0.07282	2	2.39634	0	-0.0258	0		0	-0.1996	0	-0.00422
14.925	0		0	-0.07323	1	2.37011	0	-0.02743	0		0	-0.20162	0	-0.00453
14.975	0		0	-0.07363	0	2.34416	0	-0.02901	0		0	-0.20357	0	-0.00483
15.025	0		0	-0.07402	4	2.31849	0	-0.03053	0		0	-0.20546	0	-0.00512
15.075	0		0	-0.0744	1	2.2931	0	-0.03201	0		0	-0.2073	0	-0.0054
15.125	0		0	-0.07476	2	2.26799	1	-0.03344	0		0	-0.20908	0	-0.00567
15.175	0		0	-0.07511	3	2.24314	0	-0.03483	0		0	-0.2108	0	-0.00594
15.225	0		0	-0.07545	3	2.21857	0	-0.03617	0		0	-0.21247	0	-0.00619
15.275	0		0	-0.07577	2	2.19426	0	-0.03747	0		0	-0.21409	0	-0.00643
15.325	0		0	-0.07609	1	2.17022	0	-0.03873	0		0	-0.21566	0	-0.00667
15.375	0		0	-0.0764	1	2.14644	0	-0.03994	0		0	-0.21718	0	-0.0069
15.425	0		0	-0.07669	0	2.12291	0	-0.04112	0		0	-0.21866	0	-0.00712
15.475	0		0	-0.07698	0	2.09964	0	-0.04226	0		0	-0.22009	0	-0.00734
15.525	0		0	-0.07726	1	2.07663	0	-0.04337	0		0	-0.22148	0	-0.00755
15.575	0		0	-0.07753	0	2.05386	0	-0.04444	0		0	-0.22282	0	-0.00775
15.625	0		0	-0.07779	2	2.03134	0	-0.04547	0		0	-0.22412	0	-0.00794
15.675	0		0	-0.07804	0	2.00906	0	-0.04647	0		0	-0.22538	0	-0.00813
15.725	0		0	-0.07828	2	1.98702	0	-0.04744	0		0	-0.22661	0	-0.00831
15.775	0		0	-0.07851	0	1.96523	0	-0.04838	0		0	-0.22779	0	-0.00848
15.825	0		0	-0.07874	3	1.94367	0	-0.04929	0		0	-0.22894	0	-0.00865
15.875	0		0	-0.07896	0	1.92234	0	-0.05017	0		0	-0.23005	0	-0.00882
15.925	0		0	-0.07917	1	1.90125	0	-0.05102	0		0	-0.23113	0	-0.00898
15.975	0		0	-0.07938	2	1.88038	0	-0.05185	0		0	-0.23218	0	-0.00913
16.025	0		0	-0.07957	1	1.85974	0	-0.05264	0		0	-0.23319	0	-0.00928
16.075	0		0	-0.07977	3	1.83932	0	-0.05342	0		0	-0.23418	0	-0.00942
16.125	0		0	-0.07995	1	1.81913	0	-0.05416	0		0	-0.23513	0	-0.00956
16.175	0		0	-0.08013	5	1.79915	1	-0.05489	0		0	-0.23605	0	-0.0097
16.225	0		0	-0.0803	3	1.77939	0	-0.05559	0		0	-0.23695	0	-0.00982
16.275	0		0	-0.08047	1	1.75985	0	-0.05627	0		0	-0.23782	0	-0.00995
16.325	0		0	-0.08063	2	1.74052	0	-0.05693	0		0	-0.23866	0	-0.01007
16.375	0		0	-0.08079	1	1.72139	0	-0.05756	0		0	-0.23947	0	-0.01019
16.425	0		0	-0.08094	3	1.70248	0	-0.05818	0		0	-0.24026	0	-0.0103
16.475	0		0	-0.08109	1	1.68377	0	-0.05877	0		0	-0.24103	0	-0.01041
16.525	0		0	-0.08123	3	1.66526	0	-0.05935	0		0	-0.24177	0	-0.01052
16.575	0		1	-0.08137	0	1.64695	0	-0.05991	0		0	-0.24249	0	-0.01062
16.625	0		0	-0.0815	0	1.62884	0	-0.06045	0		0	-0.24318	0	-0.01072
16.675	0		0	-0.08163	3	1.61093	0	-0.06098	0		0	-0.24386	0	-0.01081
16.725	0		0	-0.08175	5	1.59321	0	-0.06148	0		0	-0.24452	0	-0.01091
16.775	0		0	-0.08187	1	1.57568	0	-0.06197	0		0	-0.24515	0	-0.011
16.825	0		0	-0.08199	1	1.55835	1	-0.06245	0		0	-0.24577	0	-0.01108
16.875	0		0	-0.0821	1	1.5412	0	-0.06291	0		0	-0.24636	0	-0.01117
16.925	0		0	-0.08221	0	1.52424	0	-0.06335	0		0	-0.24694	0	-0.01125
16.975	0		0	-0.08231	2	1.50746	0	-0.06378	0		0	-0.2475	0	-0.01133
17.025	0		0	-0.08242	1	1.49086	0	-0.0642	0		0	-0.24804	0	-0.0114
17.075	0		0	-0.08251	1	1.47444	0	-0.0646	0		0	-0.24857	0	-0.01148
17.125	0		0	-0.08261	1	1.45821	0	-0.065	0		0	-0.24908	1	-0.01155
17.175	0		0	-0.0827	1	1.44214	0	-0.06538	0		0	-0.24957	0	-0.01161
17.225	0		0	-0.08279	4	1.42625	0	-0.06574	0		0	-0.25005	0	-0.01168
17.275	0		0	-0.08288	2	1.41054	0	-0.0661	0		0	-0.25052	0	-0.01174
17.325	0		0	-0.08296	0	1.39499	0	-0.06644	0		0	-0.25097	0	-0.01181
17.375	0		0	-0.08304	2	1.37961	0	-0.06677	0		0	-0.2514	0	-0.01187
17.425	0		0	-0.08312	0	1.3644	0	-0.06709	0		0	-0.25183	0	-0.01192
17.475	0		0	-0.08319	4	1.34936	0	-0.06741	0		0	-0.25224	0	-0.01198
17.525	0		0	-0.08326	3	1.33448	0	-0.06771	0		0	-0.25264	0	-0.01203
17.575	0		0	-0.08333	1	1.31975	0	-0.068	0		0	-0.25302	0	-0.01209
17.625	0		0	-0.0834	4	1.30519	0	-0.06828	0		0	-0.25339	0	-0.01214
17.675	0		0	-0.08347	0	1.29079	0	-0.06856	0		0	-0.25376	0	-0.01219
17.725	0		0	-0.08353	1	1.27654	0	-0.06882	0		0	-0.25411	0	-0.01223
17.775	0		0	-0.08359	0	1.26245	0	-0.06908	0		0	-0.25445	0	-0.01228
17.825	0		0	-0.08365	0	1.24851	0	-0.06933	0		0	-0.25478	0	-0.01232
17.875	0		0	-0.08371	0	1.23472	0	-0.06957	0		0	-0.2551	0	-0.01237
17.925	0		0	-0.08377	1	1.22108	0	-0.0698	0		0	-0.2554	0	-0.01241
17.975	0		0	-0.08382	3	1.20759	1	-0.07002	0		1	-0.25571	0	-0.01245
18.025	0		0	-0.08387	1	1.19424	0	-0.07024	0		0	-0.256	0	-0.01249
18.075	0		0	-0.08392	2	1.18104	1	-0.07045	0		0	-0.25628	0	-0.01252
18.125	0		0	-0.08397	3	1.16798	0	-0.07066	0		0	-0.25655	0	-0.01256
18.175	0		0	-0.08402	0	1.15507	0	-0.07086	0		0	-0.25682	0	-0.0126
18.225	0		0	-0.08406	2	1.14229	0	-0.07105	0		0	-0.25707	0	-0.01263
18.275	0		0	-0.08411	0	1.12965	0	-0.07123	0		0	-0.25732	0	-0.01266
18.325	0		0	-0.08415	1	1.11715	0	-0.07141	0		0	-0.25756	0	-0.01269
18.375	0		0	-0.08419	1	1.10478	0	-0.07159	0		0	-0.2578	0	-0.01272
18.425	0		0	-0.08423	0	1.09255	0	-0.07175	0		0	-0.25802	0	-0.01275
18.475	0		0	-0.08427	0	1.08046	0	-0.07192	0		0	-0.25824	0	-0.01278
18.525	0		0	-0.08431	0	1.06849	0	-0.07208	0		0	-0.25845	0	-0.01281
18.575	0		0	-0.08434	1	1.05665	0	-0.07223	0		0	-0.25866	0	-0.01284
18.625	0		0	-0.08438	2	1.04494	0	-0.07237	0		0	-0.25886	0	-0.01286
18.675	0		0	-0.08441	0	1.03336	0	-0.07252	0		0	-0.25905	0	-0.01289
18.725	0		0	-0.08444	1	1.0219	0	-0.07266	0		0	-0.25924	0	-0.01291
18.775	0		0	-0.08447	1	1.01057	0	-0.07279	0		0	-0.25943	0	-0.01293
18.825	0		0	-0.0845	0	0.99936	0	-0.07292	0		0	-0.2596	0	-0.01296
18.875	0		0	-0.08453	1	0.98827	0	-0.07305	0		0	-0.25977	0	-0.01298
18.925	0		0	-0.08456	1	0.9773	0	-0.07317	0		0	-0.25994	0	-0.013
18.975	0		0	-0.08459	2	0.96645	0	-0.07329	0		0	-0.2601	0	-0.01302
19.025	0		0	-0.08461	1	0.95572	0	-0.0734	0		0	-0.26026	0	-0.01304
19.075	0		0	-0.08464	2	0.94511	0	-0.07351	0		0	-0.26041	0	-0.01306
19.125	0		0	-0.08467	1	0.93461	0	-0.07362	0		0	-0.26055	0	-0.01308
19.175	0		0	-0.08469	0	0.92422	0	-0.07372	0		0	-0.26069	0	-0.0131
19.225	0		0	-0.08471	1	0.91395	0	-0.07382	0		0	-0.26083	0	-0.01311
19.275	0		0	-0.08474	0	0.90379	0	-0.07392	0		0	-0.26096	0	-0.01313
19.325	0		0	-0.08476	1	0.89373	0	-0.07401	0		0	-0.26109	0	-0.01315
19.375	0		0	-0.08478	0	0.88379	0	-0.0741	0		0	-0.26122	0	-0.01316
19.425	0		0	-0.0848	1	0.87396	0	-0.07419	0		0	-0.26134	0	-0.01318
19.475	0		0	-0.08482	0	0.86423	0	-0.07427	0		0	-0.26146	0	-0.01319
19.525	0		0	-0.08484	0	0.85461	0	-0.07436	0		0	-0.26157	0	-0.01321
19.575	0		0	-0.08486	2	0.84509	0	-0.07444	0		0	-0.26168	0	-0.01322
19.625	0		0	-0.08487	1	0.83567	0	-0.07451	0		0	-0.26179	0	-0.01323
19.675	0		0	-0.08489	0	0.82636	0	-0.07459	0		0	-0.26189	0	-0.01325
19.725	0		0	-0.08491	0	0.81715	0	-0.07466	0		0	-0.26199	0	-0.01326
19.775	0		0	-0.08492	2	0.80803	0	-0.07473	0		0	-0.26209	0	-0.01327
19.825	0		0	-0.08494	1	0.79902	0	-0.0748	0		0	-0.26219	0	-0.01328
19.875	0		0	-0.08495	0	0.7901	0	-0.07487	0		0	-0.26228	0	-0.01329
19.925	0		0	-0.08497	0	0.78128	0	-0.07493	0		0	-0.26237	0	-0.0133
19.975	0		0	-0.08498	0	0.77256	0	-0.07499	0		0	-0.26245	0	-0.01331
20.025	0		0	-0.085	0	0.76393	0	-0.07505	0		1	-0.26254	0	-0.01332
20.075	0		0	-0.08501	0	0.7554	0	-0.07511	0		1	-0.26262	0	-0.01333
20.125	0		0	-0.08502	1	0.74695	0	-0.07516	0		0	-0.26269	0	-0.01334
20.175	0		0	-0.08503	2	0.7386	0	-0.07522	0		0	-0.26277	0	-0.01335
20.225	0		0	-0.08505	0	0.73034	0	-0.07527	0		0	-0.26284	0	-0.01336
20.275	0		0	-0.08506	1	0.72217	0	-0.07532	0		0	-0.26292	0	-0.01337
20.325	0		0	-0.08507	0	0.71408	0	-0.07537	0		0	-0.26299	0	-0.01338
20.375	0		0	-0.08508	1	0.70609	0	-0.07542	0		0	-0.26305	0	-0.01338
20.425	0		0	-0.08509	0	0.69818	0	-0.07546	0		0	-0.26312	0	-0.01339
20.475	0		0	-0.0851	1	0.69036	0	-0.07551	0		0	-0.26318	0	-0.0134
20.525	0		0	-0.08511	1	0.68262	0	-0.07555	0		0	-0.26324	0	-0.01341
20.575	0		0	-0.08512	0	0.67497	0	-0.07559	0		0	-0.2633	0	-0.01341
20.625	0		0	-0.08513	0	0.66739	0	-0.07563	0		0	-0.26336	0	-0.01342
20.675	0		0	-0.08514	0	0.65991	0	-0.07567	0		0	-0.26341	0	-0.01343
20.725	0		0	-0.08514	1	0.6525	0	-0.07571	1		0	-0.26347	0	-0.01343
20.775	0		0	-0.08515	1	0.64517	0	-0.07575	0		0	-0.26352	0	-0.01344
20.825	0		0	-0.08516	1	0.63792	0	-0.07578	0		0	-0.26357	0	-0.01345
20.875	0		0	-0.08517	2	0.63075	0	-0.07582	0		0	-0.26362	0	-0.01345
20.925	0		0	-0.08518	0	0.62366	0	-0.07585	0		0	-0.26367	0	-0.01346
20.975	0		0	-0.08518	0	0.61665	0	-0.07588	0		0	-0.26371	0	-0.01346
21.025	0		0	-0.08519	0	0.60971	0	-0.07591	0		0	-0.26376	0	-0.01347
21.075	0		0	-0.0852	0	0.60284	0	-0.07594	0		0	-0.2638	0	-0.01347
21.125	0		0	-0.0852	0	0.59605	0	-0.07597	0		0	-0.26384	0	-0.01348
21.175	0		0	-0.08521	0	0.58934	0	-0.076	0		0	-0.26388	0	-0.01348
21.225	0		0	-0.08522	0	0.5827	1	-0.07603	0		0	-0.26392	0	-0.01349
21.275	0		0	-0.08522	1	0.57613	0	-0.07605	0		0	-0.26396	0	-0.01349
21.325	0		0	-0.08523	1	0.56963	0	-0.07608	0		1	-0.264	0	-0.0135
21.375	0		0	-0.08523	0	0.5632	0	-0.07611	0		0	-0.26403	0	-0.0135
21.425	0		0	-0.08524	1	0.55684	0	-0.07613	0		0	-0.26407	1	-0.0135
21.475	0		0	-0.08524	1	0.55055	0	-0.07615	0		0	-0.2641
21.525	0		0	-0.08525	0	0.54432	0	-0.07618	0		0	-0.26413
21.575	0		0	-0.08525	0	0.53817	0	-0.0762	0		0	-0.26417
21.625	0		0	-0.08526	1	0.53208	0	-0.07622	0		0	-0.2642
21.675	0		0	-0.08526	0	0.52606	0	-0.07624	0		0	-0.26423
21.725	0		0	-0.08527	0	0.5201	0	-0.07626	0		0	-0.26426
21.775	0		0	-0.08527	0	0.51421	0	-0.07628	0		0	-0.26428
21.825	0		0	-0.08528	3	0.50838	0	-0.0763	1		0	-0.26431
21.8749	0		0	-0.08528	0	0.50262	0	-0.07631	0		0	-0.26434
21.9249	0		0	-0.08528	1	0.49692	0	-0.07633	0		0	-0.26436
21.9749	0		0	-0.08529	1	0.49127	0	-0.07635	0		0	-0.26439
22.025	0		0	-0.08529	1	0.48569	0	-0.07636	0		0	-0.26441
22.075	0		0	-0.08529	0	0.48018	0	-0.07638	0		0	-0.26443
22.1249	0		0	-0.0853	0	0.47472	0	-0.0764	0		0	-0.26446
22.1749	0		0	-0.0853	2	0.46932	0	-0.07641	0		0	-0.26448
22.2249	0		0	-0.0853	0	0.46397	0	-0.07642	0		0	-0.2645
22.275	0		0	-0.08531	0	0.45869	0	-0.07644	0		0	-0.26452
22.325	0		0	-0.08531	0	0.45346	0	-0.07645	0		0	-0.26454
22.3749	0		0	-0.08531	1	0.4483	0	-0.07647	0		0	-0.26456
22.4249	0		0	-0.08532	0	0.44318	0	-0.07648	0		0	-0.26458
22.4749	0		0	-0.08532	0	0.43812	0	-0.07649	0		0	-0.2646
22.5249	0		0	-0.08532	0	0.43312	0	-0.0765	0		0	-0.26461
22.5749	0		0	-0.08532	1	0.42817	0	-0.07651	0		0	-0.26463
22.6249	0		0	-0.08532	2	0.42328	0	-0.07652	0		0	-0.26465
22.6749	0		0	-0.08533	0	0.41843	0	-0.07653	0		0	-0.26466
22.7249	0		0	-0.08533	0	0.41364	0	-0.07655	0		0	-0.26468
22.7749	0		0	-0.08533	0	0.4089	0	-0.07655	0		0	-0.26469
22.8249	0		0	-0.08533	0	0.40422	0	-0.07656	0		0	-0.26471
22.8749	0		0	-0.08534	0	0.39958	0	-0.07657	0		0	-0.26472
22.9249	0		0	-0.08534	0	0.395	0	-0.07658	0		0	-0.26474
22.9749	0		0	-0.08534	1	0.39046	0	-0.07659	0		0	-0.26475
23.0249	0		0	-0.08534	1	0.38597	0	-0.0766	0		0	-0.26476
23.0749	0		0	-0.08534	0	0.38154	0	-0.07661	0		0	-0.26477
23.1249	0		0	-0.08535	1	0.37715	0	-0.07662	0		0	-0.26479
23.1749	0		0	-0.08535	1	0.3728	0	-0.07662	0		0	-0.2648
23.2249	0		0	-0.08535	1	0.36851	0	-0.07663	0		0	-0.26481
23.2749	0		0	-0.08535	0	0.36426	0	-0.07664	0		0	-0.26482
23.3249	0		0	-0.08535	0	0.36006	0	-0.07665	0		0	-0.26483
23.3749	0		0	-0.08535	1	0.3559	0	-0.07665	0		0	-0.26484
23.4249	0		0	-0.08535	0	0.35179	0	-0.07666	0		0	-0.26485
23.4749	0		0	-0.08536	0	0.34772	0	-0.07666	0		0	-0.26486
23.5249	0		0	-0.08536	1	0.3437	0	-0.07667	0		0	-0.26487
23.5749	0		0	-0.08536	0	0.33972	0	-0.07668	0		0	-0.26488
23.6249	0		0	-0.08536	0	0.33578	0	-0.07668	0		0	-0.26489
23.6749	0		0	-0.08536	0	0.33189	0	-0.07669	0		0	-0.2649
23.7249	0		0	-0.08536	0	0.32804	0	-0.07669	0		0	-0.2649
23.7749	0		0	-0.08536	1	0.32423	0	-0.0767	0		0	-0.26491
23.8249	0		0	-0.08536	0	0.32046	0	-0.0767	0		0	-0.26492
23.8749	0		0	-0.08536	0	0.31673	0	-0.07671	0		0	-0.26493
23.9249	0		0	-0.08537	0	0.31304	0	-0.07671	0		0	-0.26493
23.9749	0		0	-0.08537	0	0.3094	0	-0.07672	0		0	-0.26494
24.0249	0		0	-0.08537	0	0.30579	0	-0.07672	0		0	-0.26495
24.0749	0		0	-0.08537	0	0.30222	0	-0.07673	0		0	-0.26496
24.1249	0		0	-0.08537	0	0.29869	0	-0.07673	0		0	-0.26496
24.1749	0		0	-0.08537	1	0.2952	0	-0.07674	0		0	-0.26497
24.2249	0		0	-0.08537	0	0.29174	0	-0.07674	0		0	-0.26497
24.2749	0		0	-0.08537	0	0.28833	0	-0.07674	0		0	-0.26498
24.3249	0		0	-0.08537	1	0.28495	0	-0.07675	0		0	-0.26499
24.3749	0		0	-0.08537	0	0.2816	0	-0.07675	0		0	-0.26499
24.4249	0		0	-0.08537	1	0.2783	0	-0.07675	1		0	-0.265
24.4749	0		0	-0.08538	0	0.27503	0	-0.07676			0	-0.265
24.5249	0		0	-0.08538	0	0.27179	0	-0.07676			0	-0.26501
24.5749	0		0	-0.08538	0	0.26859	0	-0.07676			0	-0.26501
24.6249	0		0	-0.08538	0	0.26543	0	-0.07677			0	-0.26502
24.6749	0		0	-0.08538	0	0.2623	1	-0.07677			0	-0.26502
24.7249	0		0	-0.08538	0	0.2592	0	-0.07677			0	-0.26503
24.7749	0		0	-0.08538	0	0.25614	0	-0.07677			0	-0.26503
24.8249	0		0	-0.08538	1	0.25311	0	-0.07678			0	-0.26503
24.8749	0		0	-0.08538	1	0.25011	0	-0.07678			0	-0.26504
24.9249	0		0	-0.08538	1	0.24714	0	-0.07678			0	-0.26504
24.9749	0		0	-0.08538	0	0.24421	0	-0.07679			0	-0.26505
25.0249	0		0	-0.08538	0	0.24131	0	-0.07679			0	-0.26505
25.0749	0		0	-0.08538	1	0.23844	0	-0.07679			0	-0.26505
25.1249	0		0	-0.08538	1	0.2356	0	-0.07679			0	-0.26506
25.1749	0		0	-0.08538	0	0.23279	0	-0.07679			0	-0.26506
25.2249	0		0	-0.08538	0	0.23002	0	-0.0768			0	-0.26506
25.2749	0		0	-0.08538	0	0.22727	0	-0.0768			0	-0.26507
25.3249	0		0	-0.08538	0	0.22455	0	-0.0768			0	-0.26507
25.3749	0		0	-0.08538	0	0.22186	0	-0.0768			0	-0.26507
25.4249	0		0	-0.08538	0	0.21921	1	-0.0768			0	-0.26508
25.4749	0		0	-0.08539	0	0.21657	0	-0.07681			0	-0.26508
25.5249	0		0	-0.08539	0	0.21397	0	-0.07681			0	-0.26508
25.5749	0		0	-0.08539	0	0.2114	0	-0.07681			0	-0.26508
25.6249	0		0	-0.08539	0	0.20886	0	-0.07681			0	-0.26509
25.6749	0		0	-0.08539	0	0.20634	0	-0.07681			0	-0.26509
25.7249	0		0	-0.08539	0	0.20385	0	-0.07681			0	-0.26509
25.7749	0		0	-0.08539	0	0.20138	0	-0.07681			0	-0.26509
25.8249	0		0	-0.08539	0	0.19895	0	-0.07682			0	-0.2651
25.8749	0		0	-0.08539	0	0.19654	0	-0.07682			0	-0.2651
25.9249	0		0	-0.08539	0	0.19415	0	-0.07682			0	-0.2651
25.9749	0		0	-0.08539	0	0.19179	0	-0.07682			0	-0.2651
26.0249	0		0	-0.08539	0	0.18946	0	-0.07682			0	-0.2651
26.0749	0		0	-0.08539	1	0.18715	0	-0.07682			0	-0.2651
26.1249	0		0	-0.08539	0	0.18487	0	-0.07682			0	-0.26511
26.1749	0		0	-0.08539	0	0.18261	0	-0.07683			0	-0.26511
26.2249	0		0	-0.08539	0	0.18038	0	-0.07683			0	-0.26511
26.2749	0		0	-0.08539	1	0.17817	0	-0.07683			0	-0.26511
26.3249	0		0	-0.08539	0	0.17599	0	-0.07683			0	-0.26511
26.3749	0		0	-0.08539	0	0.17383	0	-0.07683			0	-0.26511
26.4249	0		0	-0.08539	1	0.17169	0	-0.07683			0	-0.26512
26.4749	0		0	-0.08539	1	0.16957	0	-0.07683			0	-0.26512
26.5249	0		0	-0.08539	0	0.16748	0	-0.07683			0	-0.26512
26.5749	0		0	-0.08539	0	0.16541	0	-0.07683			0	-0.26512
26.6249	0		0	-0.08539	0	0.16337	0	-0.07683			0	-0.26512
26.6749	0		0	-0.08539	0	0.16134	0	-0.07683			0	-0.26512
26.7249	0		0	-0.08539	0	0.15934	0	-0.07684			0	-0.26513
26.7749	0		0	-0.08539	0	0.15736	0	-0.07684			0	-0.26513
26.8249	0		0	-0.08539	0	0.1554	0	-0.07684			0	-0.26513
26.8749	0		0	-0.08539	0	0.15346	0	-0.07684			0	-0.26513
26.9249	0		0	-0.08539	0	0.15154	0	-0.07684			0	-0.26513
26.9749	0		0	-0.08539	0	0.14965	0	-0.07684			0	-0.26513
27.0249	0		0	-0.08539	0	0.14777	0	-0.07684			0	-0.26513
27.0749	0		0	-0.08539	0	0.14591	0	-0.07684			0	-0.26513
27.1249	0		0	-0.08539	0	0.14408	0	-0.07684			0	-0.26513
27.1749	0		0	-0.08539	0	0.14226	0	-0.07684			0	-0.26514
27.2249	0		0	-0.08539	0	0.14047	0	-0.07684			0	-0.26514
27.2749	0		0	-0.08539	0	0.13869	0	-0.07684			0	-0.26514
27.3249	0		0	-0.08539	0	0.13693	0	-0.07684			0	-0.26514
27.3749	0		0	-0.08539	1	0.1352	0	-0.07684			0	-0.26514
27.4249	0		0	-0.08539	0	0.13348	0	-0.07684			0	-0.26514
27.4749	0		0	-0.08539	0	0.13178	0	-0.07684			0	-0.26514
27.5249	0		0	-0.08539	0	0.13009	0	-0.07684			0	-0.26514
27.5749	0		0	-0.08539	0	0.12843	0	-0.07684			0	-0.26514
27.6249	0		0	-0.08539	0	0.12679	0	-0.07684			0	-0.26514
27.6749	0		0	-0.08539	0	0.12516	0	-0.07685			0	-0.26514
27.7249	1		0	-0.08539	1	0.12355	0	-0.07685			0	-0.26514
27.7749	0		0	-0.08539	1	0.12195	0	-0.07685			0	-0.26514
27.8249	0		0	-0.08539	0	0.12038	0	-0.07685			0	-0.26515
27.8749	0		0	-0.08539	0	0.11882	0	-0.07685			0	-0.26515
27.9249	0		0	-0.08539	0	0.11728	0	-0.07685			0	-0.26515
27.9749	0		0	-0.08539	1	0.11575	0	-0.07685			0	-0.26515
28.0249	0		0	-0.08539	1	0.11425	0	-0.07685			0	-0.26515
28.0749	0		0	-0.08539	0	0.11275	0	-0.07685			0	-0.26515
28.1249	0		0	-0.08539	0	0.11128	0	-0.07685			0	-0.26515
28.1749	0		0	-0.08539	0	0.10982	0	-0.07685			0	-0.26515
28.2249	0		0	-0.08539	0	0.10837	0	-0.07685			0	-0.26515
28.2749	0		0	-0.08539	0	0.10695	0	-0.07685			0	-0.26515
28.3249	0		0	-0.08539	0	0.10553	0	-0.07685			0	-0.26515
28.3748	0		0	-0.08539	0	0.10414	0	-0.07685			0	-0.26515
28.4248	0		0	-0.08539	0	0.10275	0	-0.07685			0	-0.26515
28.4748	0		0	-0.08539	0	0.10139	0	-0.07685			0	-0.26515
28.5249	0		0	-0.08539	0	0.10003	0	-0.07685			0	-0.26515
28.5749	0		0	-0.08539	0	0.09869	0	-0.07685			0	-0.26515
28.6248	0		0	-0.08539	0	0.09737	0	-0.07685			0	-0.26515
28.6748	0		0	-0.08539	0	0.09606	0	-0.07685			0	-0.26515
28.7248	0		0	-0.08539	0	0.09477	0	-0.07685			0	-0.26515
28.7749	0		0	-0.08539	0	0.09349	0	-0.07685			0	-0.26515
28.8249	0		0	-0.08539	0	0.09222	0	-0.07685			0	-0.26515
28.8748	0		0	-0.08539	0	0.09097	0	-0.07685			0	-0.26515
28.9248	0		0	-0.08539	0	0.08973	0	-0.07685			0	-0.26515
28.9748	0		0	-0.08539	0	0.0885	0	-0.07685			0	-0.26515
29.0248	0		0	-0.08539	0	0.08729	0	-0.07685			0	-0.26515
29.0748	0		0	-0.08539	0	0.08609	0	-0.07685			0	-0.26516
29.1248	0		0	-0.08539	2	0.0849	0	-0.07685			0	-0.26516
29.1748	0		0	-0.08539	0	0.08373	0	-0.07685			0	-0.26516
29.2248	0		0	-0.08539	0	0.08257	0	-0.07685			0	-0.26516
29.2748	0		0	-0.08539	0	0.08142	0	-0.07685			0	-0.26516
29.3248	0		0	-0.08539	0	0.08028	0	-0.07685			0	-0.26516
29.3748	0		0	-0.08539	0	0.07916	0	-0.07685			0	-0.26516
29.4248	0		0	-0.08539	0	0.07805	0	-0.07685			0	-0.26516
29.4748	0		0	-0.08539	1	0.07695	0	-0.07685			0	-0.26516
29.5248	0		0	-0.08539	0	0.07586	0	-0.07685			0	-0.26516
29.5748	0		0	-0.08539	0	0.07478	0	-0.07686			0	-0.26516
29.6248	0		0	-0.08539	0	0.07372	0	-0.07686			0	-0.26516
29.6748	0		0	-0.08539	0	0.07267	0	-0.07686			0	-0.26516
29.7248	0		0	-0.08539	0	0.07162	0	-0.07686			0	-0.26516
29.7748	0		0	-0.08539	0	0.0706	0	-0.07686			0	-0.26516
29.8248	0		0	-0.08539	0	0.06958	0	-0.07686			0	-0.26516
29.8748	0		0	-0.08539	0	0.06857	0	-0.07686			0	-0.26516
29.9248	0		0	-0.08539	0	0.06757	0	-0.07686			0	-0.26516
29.9748	0		0	-0.08539	0	0.06659	0	-0.07686			0	-0.26516
30.0248	0		0	-0.08539	0	0.06561	0	-0.07686			0	-0.26516
30.0748	0		0	-0.08539	0	0.06465	0	-0.07686			0	-0.26516
30.1248	0		0	-0.08539	0	0.06369	0	-0.07686			0	-0.26516
30.1748	0		0	-0.08539	0	0.06275	0	-0.07686			0	-0.26516
30.2248	0		0	-0.08539	0	0.06181	0	-0.07686			0	-0.26516
30.2748	0		0	-0.08539	0	0.06089	0	-0.07686			0	-0.26516
30.3248	0		0	-0.08539	0	0.05998	0	-0.07686			0	-0.26516
30.3748	0		0	-0.08539	0	0.05907	0	-0.07686			0	-0.26516
30.4248	0		0	-0.08539	0	0.05818	0	-0.07686			0	-0.26516
30.4748	0		0	-0.08539	1	0.05729	0	-0.07686			0	-0.26516
30.5248	0		0	-0.08539	0	0.05642	0	-0.07686			0	-0.26516
30.5748	0		0	-0.08539	0	0.05556	0	-0.07686			0	-0.26516
30.6248	0		0	-0.08539	0	0.0547	0	-0.07686			0	-0.26516
30.6748	0		0	-0.08539	0	0.05385	0	-0.07686			0	-0.26516
30.7248	0		0	-0.08539	0	0.05302	0	-0.07686			0	-0.26516
30.7748	0		0	-0.08539	0	0.05219	0	-0.07686			0	-0.26516
30.8248	0		0	-0.08539	0	0.05137	0	-0.07686			0	-0.26516
30.8748	0		0	-0.08539	0	0.05056	0	-0.07686			0	-0.26516
30.9248	0		0	-0.08539	0	0.04976	0	-0.07686			0	-0.26516
30.9748	0		0	-0.08539	0	0.04896	0	-0.07686			0	-0.26516
31.0248	0		0	-0.08539	0	0.04818	0	-0.07686			0	-0.26516
31.0748	0		0	-0.08539	0	0.0474	0	-0.07686			0	-0.26516
31.1248	0		0	-0.08539	0	0.04664	0	-0.07686			0	-0.26516
31.1748	0		0	-0.08539	0	0.04588	0	-0.07686			0	-0.26516
31.2248	0		0	-0.08539	0	0.04513	0	-0.07686			0	-0.26516
31.2748	0		0	-0.08539	0	0.04438	0	-0.07686			0	-0.26516
31.3248	0		0	-0.08539	1	0.04365	0	-0.07686			0	-0.26516
31.3748	0		0	-0.08539	0	0.04292	0	-0.07686			0	-0.26516
31.4248	0		0	-0.08539	0	0.0422	0	-0.07686			0	-0.26516
31.4748	0		0	-0.08539	0	0.04149	0	-0.07686			0	-0.26516
31.5248	0		0	-0.08539	0	0.04079	0	-0.07686			0	-0.26516
31.5748	0		0	-0.08539	1	0.04009	0	-0.07686			0	-0.26516
31.6248	0		0	-0.08539	0	0.03941	0	-0.07686			0	-0.26516
31.6748	0		0	-0.08539	1	0.03873	0	-0.07686			0	-0.26516
31.7248	0		0	-0.08539	0	0.03805	0	-0.07686			0	-0.26516
31.7748	0		0	-0.08539	0	0.03739	0	-0.07686			0	-0.26516
31.8248	0		0	-0.08539	0	0.03673	0	-0.07686			0	-0.26516
31.8748	0		0	-0.08539	0	0.03608	0	-0.07686			0	-0.26516
31.9248	0		0	-0.08539	0	0.03543	0	-0.07686			0	-0.26516
31.9748	0		0	-0.08539	0	0.03479	0	-0.07686			0	-0.26516
32.0248	0		0	-0.08539	0	0.03416	0	-0.07686			0	-0.26516
32.0748	0		0	-0.08539	1	0.03354	0	-0.07686			0	-0.26516
32.1248	0		0	-0.08539	0	0.03292	0	-0.07686			0	-0.26516
32.1748	0		0	-0.08539	0	0.03231	0	-0.07686			0	-0.26516
32.2248	0		0	-0.08539	0	0.03171	0	-0.07686			0	-0.26516
32.2748	0		0	-0.08539	0	0.03111	0	-0.07686			0	-0.26516
32.3248	0		0	-0.08539	0	0.03052	0	-0.07686			0	-0.26516
32.3748	0		0	-0.08539	0	0.02994	0	-0.07686			0	-0.26516
32.4248	0		1	-0.08539	0	0.02936	0	-0.07686			0	-0.26516
32.4748	0				0	0.02879	0	-0.07686			0	-0.26516
32.5248	0				0	0.02822	0	-0.07686			0	-0.26516
32.5748	0				0	0.02766	0	-0.07686			0	-0.26516
32.6248	0				0	0.02711	0	-0.07686			0	-0.26516
32.6748	0				0	0.02656	0	-0.07686			0	-0.26516
32.7248	0				0	0.02602	0	-0.07686			0	-0.26516
32.7748	0				0	0.02549	0	-0.07686			0	-0.26516
32.8248	0				0	0.02496	0	-0.07686			0	-0.26516
32.8748	0				0	0.02443	0	-0.07686			0	-0.26516
32.9248	0				0	0.02391	0	-0.07686			0	-0.26516
32.9748	0				0	0.0234	0	-0.07686			0	-0.26516
33.0248	0				0	0.02289	0	-0.07686			0	-0.26516
33.0748	0				0	0.02239	0	-0.07686			0	-0.26516
33.1248	0				0	0.0219	0	-0.07686			0	-0.26516
33.1748	0				0	0.0214	0	-0.07686			0	-0.26516
33.2248	0				0	0.02092	0	-0.07686			0	-0.26516
33.2748	0				0	0.02044	0	-0.07686			0	-0.26516
33.3248	0				0	0.01996	0	-0.07686			0	-0.26516
33.3748	0				1	0.01949	0	-0.07686			0	-0.26516
33.4248	0				0	0.01903	0	-0.07686			0	-0.26516
33.4748	0				0	0.01857	0	-0.07686			0	-0.26516
33.5248	0				0	0.01811	0	-0.07686			0	-0.26516
33.5748	0				0	0.01767	0	-0.07686			0	-0.26516
33.6248	0				0	0.01722	0	-0.07686			0	-0.26516
33.6748	0				0	0.01678	0	-0.07686			0	-0.26516
33.7248	0				0	0.01634	0	-0.07686			0	-0.26516
33.7748	0				0	0.01591	0	-0.07686			0	-0.26516
33.8248	0				0	0.01549	0	-0.07686			0	-0.26516
33.8748	0				0	0.01507	0	-0.07686			0	-0.26516
33.9248	0				0	0.01465	0	-0.07686			0	-0.26516
33.9748	0				1	0.01424	0	-0.07686			0	-0.26516
34.0248	0				0	0.01383	0	-0.07686			0	-0.26516
34.0748	0				0	0.01343	0	-0.07686			0	-0.26516
34.1248	0				0	0.01303	0	-0.07686			0	-0.26516
34.1748	0				0	0.01263	0	-0.07686			0	-0.26516
34.2248	0				0	0.01224	0	-0.07686			0	-0.26516
34.2748	0				0	0.01186	0	-0.07686			0	-0.26516
34.3248	0				0	0.01148	0	-0.07686			0	-0.26516
34.3748	0				0	0.0111	0	-0.07686			0	-0.26516
34.4248	0				0	0.01072	0	-0.07686			0	-0.26516
34.4748	0				0	0.01035	0	-0.07686			0	-0.26516
34.5248	0				0	0.00999	0	-0.07686			0	-0.26516
34.5748	0				0	0.00963	0	-0.07686			0	-0.26516
34.6248	0				0	0.00927	0	-0.07686			0	-0.26516
34.6748	0				0	0.00891	0	-0.07686			0	-0.26516
34.7248	0				0	0.00856	0	-0.07686			0	-0.26516
34.7748	0				1	0.00822	0	-0.07686			0	-0.26516
34.8248	0				0	0.00788	0	-0.07686			0	-0.26516
34.8748	0				0	0.00754	0	-0.07686			0	-0.26516
34.9248	0				0	0.0072	0	-0.07686			0	-0.26516
34.9748	0				1	0.00687	0	-0.07686			0	-0.26516
35.0247	0				1	0.00654	0	-0.07686			0	-0.26516
35.0748	0				0	0.00622	0	-0.07686			0	-0.26516
35.1247	0				0	0.0059	0	-0.07686			0	-0.26516
35.1748	0				0	0.00558	0	-0.07686			0	-0.26516
35.2248	0				0	0.00527	0	-0.07686			0	-0.26516
35.2747	0				0	0.00496	0	-0.07686			0	-0.26516
35.3248	0				0	0.00465	0	-0.07686			0	-0.26516
35.3747	0				0	0.00434	0	-0.07686			0	-0.26516
35.4248	0				0	0.00404	0	-0.07686			0	-0.26516
35.4748	0				0	0.00375	0	-0.07686			0	-0.26516
35.5247	0				0	0.00345	0	-0.07686			0	-0.26516
35.5748	0				0	0.00316	0	-0.07686			0	-0.26516
35.6247	0				0	0.00288	0	-0.07686			0	-0.26516
35.6747	0				1	0.00259	0	-0.07686			0	-0.26516
35.7247	0				0	0.00231	0	-0.07686			0	-0.26516
35.7747	0				0	0.00203	0	-0.07686			0	-0.26516
35.8247	0				0	0.00176	0	-0.07686			0	-0.26516
35.8747	0				0	0.00148	0	-0.07686			0	-0.26516
35.9247	0				0	0.00121	0	-0.07686			0	-0.26516
35.9747	0				0	0.000946	0	-0.07686			0	-0.26516
36.0247	0				0	0.000683	0	-0.07686			0	-0.26516
36.0747	0				0	0.000422	0	-0.07686			0	-0.26516
36.1247	0				0	0.000164	0	-0.07686			0	-0.26516
36.1747	0				0	-9.1e-05	0	-0.07686			0	-0.26516
36.2247	0				0	-0.000344	0	-0.07686			0	-0.26516
36.2747	0				0	-0.000593	0	-0.07686			0	-0.26516
36.3247	0				0	-0.00084	0	-0.07686			0	-0.26516
36.3747	0				0	-0.00109	0	-0.07686			0	-0.26516
36.4247	0				0	-0.00133	0	-0.07686			0	-0.26516
36.4747	0				0	-0.00157	0	-0.07686			0	-0.26516
36.5247	0				0	-0.0018	0	-0.07686			0	-0.26516
36.5747	0				0	-0.00204	0	-0.07686			0	-0.26516
36.6247	0				0	-0.00227	0	-0.07686			0	-0.26516
36.6747	0				0	-0.0025	0	-0.07686			0	-0.26516
36.7247	0				0	-0.00272	0	-0.07686			0	-0.26516
36.7747	0				0	-0.00295	0	-0.07686			0	-0.26516
36.8247	0				0	-0.00317	0	-0.07686			0	-0.26516
36.8747	0				0	-0.00339	0	-0.07686			0	-0.26516
36.9247	0				0	-0.0036	0	-0.07686			0	-0.26516
36.9747	0				0	-0.00382	0	-0.07686			0	-0.26516
37.0247	0				0	-0.00403	0	-0.07686			0	-0.26516
37.0747	0				0	-0.00424	0	-0.07686			0	-0.26516
37.1247	0				0	-0.00445	0	-0.07686			0	-0.26516
37.1747	0				0	-0.00465	0	-0.07686			0	-0.26516
37.2247	0				0	-0.00485	0	-0.07686			0	-0.26516
37.2747	0				0	-0.00505	0	-0.07686			0	-0.26516
37.3247	0				0	-0.00525	0	-0.07686			0	-0.26516
37.3747	0				0	-0.00545	0	-0.07686			0	-0.26516
37.4247	0				0	-0.00564	0	-0.07686			0	-0.26516
37.4747	0				1	-0.00584	0	-0.07686			0	-0.26516
37.5247	0				0	-0.00603	0	-0.07686			0	-0.26516
37.5747	0				0	-0.00622	0	-0.07686			0	-0.26516
37.6247	0				0	-0.0064	0	-0.07686			0	-0.26516
37.6747	0				0	-0.00658	0	-0.07686			0	-0.26516
37.7247	0				0	-0.00677	0	-0.07686			0	-0.26516
37.7747	0				0	-0.00695	0	-0.07686			0	-0.26516
37.8247	0				0	-0.00713	0	-0.07686			0	-0.26516
37.8747	0				0	-0.0073	0	-0.07686			0	-0.26516
37.9247	0				0	-0.00748	0	-0.07686			0	-0.26516
37.9747	0				0	-0.00765	0	-0.07686			0	-0.26516
38.0247	0				0	-0.00782	0	-0.07686			0	-0.26516
38.0747	0				0	-0.00799	0	-0.07686			0	-0.26516
38.1247	0				0	-0.00815	0	-0.07686			0	-0.26516
38.1747	0				0	-0.00832	0	-0.07686			0	-0.26516
38.2247	0				0	-0.00848	0	-0.07686			0	-0.26516
38.2747	0				0	-0.00864	0	-0.07686			0	-0.26516
38.3247	0				0	-0.0088	0	-0.07686			0	-0.26516
38.3747	0				0	-0.00896	0	-0.07686			0	-0.26516
38.4247	0				0	-0.00912	0	-0.07686			0	-0.26516
38.4747	0				0	-0.00927	0	-0.07686			0	-0.26516
38.5247	0				0	-0.00942	0	-0.07686			0	-0.26516
38.5747	0				0	-0.00958	0	-0.07686			0	-0.26516
38.6247	0				0	-0.00973	0	-0.07686			0	-0.26516
38.6747	0				0	-0.00987	0	-0.07686			0	-0.26516
38.7247	0				0	-0.01002	0	-0.07686			0	-0.26516
38.7747	0				0	-0.01017	0	-0.07686			0	-0.26516
38.8247	0				0	-0.01031	0	-0.07686			0	-0.26516
38.8747	0				0	-0.01045	0	-0.07686			0	-0.26516
38.9247	0				0	-0.01059	0	-0.07686			0	-0.26516
38.9747	0				0	-0.01073	0	-0.07686			0	-0.26516
39.0247	0				0	-0.01087	0	-0.07686			0	-0.26516
39.0747	0				0	-0.011	0	-0.07686			0	-0.26516
39.1247	0				0	-0.01114	0	-0.07686			0	-0.26516
39.1747	0				0	-0.01127	0	-0.07686			0	-0.26516
39.2247	0				0	-0.0114	0	-0.07686			0	-0.26516
39.2747	0				0	-0.01153	0	-0.07686			0	-0.26516
39.3247	0				0	-0.01166	0	-0.07686			0	-0.26516
39.3747	0				0	-0.01178	0	-0.07686			0	-0.26516
39.4247	0				0	-0.01191	0	-0.07686			0	-0.26516
39.4747	0				0	-0.01203	0	-0.07686			0	-0.26516
39.5247	0				0	-0.01216	0	-0.07686			0	-0.26516
39.5747	0				0	-0.01228	0	-0.07686			0	-0.26516
39.6247	0				0	-0.0124	0	-0.07686			0	-0.26516
39.6747	0				0	-0.01252	0	-0.07686			0	-0.26516
39.7247	0				0	-0.01264	0	-0.07686			0	-0.26516
39.7747	0				0	-0.01275	0	-0.07686			0	-0.26516
39.8247	0				0	-0.01287	0	-0.07686			0	-0.26516
39.8747	0				1	-0.01298	0	-0.07686			0	-0.26516
39.9247	0				0	-0.01309	0	-0.07686			0	-0.26516
39.9747	0				0	-0.01321	0	-0.07686			0	-0.26516
40.0247	0				0	-0.01332	0	-0.07686			0	-0.26516
40.0747	0				0	-0.01342	0	-0.07686			0	-0.26516
40.1247	0				0	-0.01353	0	-0.07686			0	-0.26516
40.1747	0				0	-0.01364	0	-0.07686			0	-0.26516
40.2247	0				0	-0.01374	0	-0.07686			0	-0.26516
40.2747	0				0	-0.01385	0	-0.07686			0	-0.26516
40.3247	0				0	-0.01395	0	-0.07686			0	-0.26516
40.3747	0				0	-0.01405	0	-0.07686			0	-0.26516
40.4247	0				0	-0.01415	0	-0.07686			0	-0.26516
40.4747	0				0	-0.01426	0	-0.07686			0	-0.26516
40.5247	0				0	-0.01435	0	-0.07686			1	-0.26516
Figure4d
	diameter around R220		diameter around K238A		Dwell time
WT	7.77772	3.55841	9.79779	0.8536	0.34646	0.05037
K238A	6.57532	0.55126	12.0722	0.62271	1.54699	0.05428
K238Q	5.55264	0.42075	11.6472	0.99123	3.62565	0.96108
K238N	7.11748	0.82663	11.6441	0.55454	1.51499	0.02647
K238R	8.22263	1.81796	9.1513	1.31453	0.20243	0.92347

## Sheet: Figure5
Figure5c
Interevent	R282A	R282A-fit		R220A	R220A-fit		R220W	R220W-fit
0.5	300	393.919	0.5	360	419.762	0.5	285	677.763
1.5	400	365.109	1.5	490	409.502	1.5	519	638.653
2.5	300	338.414	2.5	270	399.492	2.5	557	601.799
3.5	390	313.677	3.5	300	389.723	3.5	613	567.072
4.5	370	290.756	4.5	340	380.191	4.5	579	534.348
5.5	270	269.517	5.5	360	370.889	5.5	568	503.512
6.5	260	249.836	6.5	390	361.813	6.5	578	474.455
7.5	250	231.6	7.5	450	352.956	7.5	544	447.075
8.5	180	214.701	8.5	410	344.314	8.5	536	421.275
9.5	210	199.043	9.5	430	335.88	9.5	461	396.963
10.5	170	184.534	10.5	200	327.651	10.5	468	374.054
11.5	170	171.089	11.5	310	319.621	11.5	417	352.467
12.5	130	158.631	12.5	320	311.785	12.5	378	332.125
13.5	140	147.088	13.5	350	304.139	13.5	387	312.957
14.5	110	136.391	14.5	340	296.678	14.5	310	294.894
15.5	120	126.48	15.5	360	289.397	15.5	326	277.874
16.5	130	117.295	16.5	310	282.293	16.5	292	261.836
17.5	130	108.785	17.5	270	275.36	17.5	280	246.724
18.5	130	100.899	18.5	270	268.596	18.5	270	232.483
19.5	80	93.5918	19.5	280	261.995	19.5	193	219.064
20.5	80	86.8208	20.5	230	255.553	20.5	206	206.419
21.5	40	80.5467	21.5	260	249.268	21.5	184	194.503
22.5	90	74.733	22.5	210	243.135	22.5	168	183.276
23.5	60	69.346	23.5	230	237.15	23.5	171	172.696
24.5	80	64.3542	24.5	280	231.31	24.5	158	162.726
25.5	30	59.7288	25.5	270	225.611	25.5	138	153.332
26.5	50	55.4428	26.5	240	220.05	26.5	120	144.479
27.5	60	51.4713	27.5	240	214.624	27.5	129	136.138
28.5	60	47.7912	28.5	200	209.329	28.5	93	128.277
29.5	40	44.3812	29.5	170	204.162	29.5	95	120.871
30.5	10	41.2214	30.5	160	199.121	30.5	86	113.891
31.5	10	38.2935	31.5	140	194.201	31.5	87	107.314
32.5	20	35.5805	32.5	240	189.4	32.5	75	101.117
33.5	60	33.0665	33.5	160	184.716	33.5	76	95.2774
34.5	10	30.737	34.5	190	180.144	34.5	63	89.7746
35.5	80	28.5785	35.5	180	175.684	35.5	55	84.5893
36.5	30	26.5783	36.5	160	171.331	36.5	49	79.7031
37.5	10	24.725	37.5	180	167.084	37.5	49	75.0989
38.5	50	23.0076	38.5	200	162.94	38.5	51	70.7604
39.5	30	21.4163	39.5	160	158.895	39.5	39	66.6721
40.5	20	19.9417	40.5	150	154.949	40.5	42	62.8197
41.5	30	18.5753	41.5	100	151.098	41.5	26	59.1897
42.5	10	17.3093	42.5	180	147.341	42.5	35	55.769
43.5	40	16.1361	43.5	100	143.674	43.5	40	52.5457
44.5	30	15.049	44.5	70	140.096	44.5	30	49.5084
45.5	20	14.0417	45.5	160	136.605	45.5	27	46.6463
46.5	10	13.1083	46.5	130	133.198	46.5	26	43.9494
47.5	10	12.2434	47.5	150	129.873	47.5	28	41.408
48.5	0	11.4419	48.5	110	126.629	48.5	22	39.0133
49.5	0	10.6993	49.5	90	123.464	49.5	15	36.7568
50.5	0	10.0112	50.5	150	120.375	50.5	19	34.6304
51.5	0	9.3736	51.5	90	117.361	51.5	12	32.6268
52.5	30	8.7827	52.5	70	114.42	52.5	19	30.7387
53.5	10	8.2352	53.5	120	111.55	53.5	16	28.9596
54.5	10	7.7279	54.5	120	108.749	54.5	17	27.2831
55.5	0	7.2578	55.5	140	106.016	55.5	21	25.7034
56.5	20	6.8222	56.5	100	103.35	56.5	15	24.2148
57.5	0	6.4186	57.5	80	100.747	57.5	14	22.812
58.5	0	6.0446	58.5	70	98.2082	58.5	9	21.4903
59.5	0	5.6981	59.5	110	95.7305	59.5	8	20.2447
60.5	10	5.3769	60.5	70	93.3127	60.5	12	19.0711
61.5	0	5.0794	61.5	110	90.9535	61.5	8	17.9652
62.5	0	4.8036	62.5	80	88.6513	62.5	15	16.923
63.5	10	4.5482	63.5	150	86.4049	63.5	8	15.941
64.5	0	4.3114	64.5	70	84.2128	64.5	6	15.0157
65.5	0	4.092	65.5	100	82.0737	65.5	8	14.1437
66.5	10	3.8888	66.5	80	79.9865	66.5	9	13.3221
67.5	0	3.7004	67.5	100	77.9497	67.5	8	12.5478
68.5	0	3.5259	68.5	80	75.9622	68.5	9	11.8183
69.5	0	3.3642	69.5	110	74.0228	69.5	6	11.1308
70.5	10	3.2143	70.5	30	72.1304	70.5	5	10.483
71.5			71.5	60	70.2837	71.5	8	9.87255
72.5			72.5	50	68.4818	72.5	2	9.29734
73.5			73.5	70	66.7234	73.5	9	8.75531
74.5			74.5	50	65.0076	74.5	2	8.24456
75.5			75.5	90	63.3333	75.5	4	7.76328
76.5			76.5	70	61.6995	76.5	8	7.30976
77.5			77.5	20	60.1053	77.5	3	6.88242
78.5			78.5	50	58.5497	78.5	6	6.47973
79.5			79.5	20	57.0317	79.5	4	6.10027
80.5			80.5	80	55.5504	80.5	4	5.7427
81.5			81.5	40	54.105	81.5	3	5.40577
82.5			82.5	40	52.6945	82.5	4	5.08828
83.5			83.5	70	51.3182	83.5	3	4.7891
84.5			84.5	70	49.9752	84.5	1	4.50719
85.5			85.5	70	48.6647	85.5	5	4.24154
86.5			86.5	50	47.3859	86.5	4	3.99122
87.5			87.5	40	46.138	87.5	2	3.75534
88.5			88.5	40	44.9204	88.5	7	3.53307
89.5			89.5	60	43.7322	89.5	2	3.32362
90.5			90.5	40	42.5728	90.5	1	3.12626
91.5			91.5	70	41.4414	91.5	3	2.94029
92.5			92.5	30	40.3374	92.5	1	2.76505
93.5			93.5	50	39.2601	93.5	4	2.59991
94.5			94.5	20	38.2089	94.5	6	2.44431
95.5			95.5	20	37.1831	95.5	4	2.29768
96.5			96.5	0	36.1822	96.5	2	2.15951
97.5			97.5	50	35.2055	97.5	2	2.02932
98.5			98.5	30	34.2524	98.5	3	1.90664
99.5			99.5	60	33.3223	99.5	2	1.79103
100.5			100.5	0	32.4148	100.5	3	1.6821
101.5			101.5	50	31.5293	101.5	2	1.57945
102.5			102.5	20	30.6651	102.5	1	1.48272
103.5			103.5	40	29.8219	103.5	3	1.39157
104.5			104.5	10	28.9991	104.5	2	1.30569
105.5			105.5	60	28.1962	105.5	9	1.22475
106.5			106.5	0	27.4127	106.5	1	1.14849
107.5			107.5	30	26.6482	107.5	1	1.07663
108.5			108.5	10	25.9022	108.5	4	1.00891
109.5			109.5	30	25.1743	109.5	5	0.9451
110.5			110.5	30	24.4639	110.5	0	0.88498
111.5			111.5	20	23.7708	111.5	4	0.82832
112.5			112.5	20	23.0944	112.5	2	0.77493
113.5			113.5	10	22.4344	113.5	2	0.72462
114.5			114.5	30	21.7903	114.5	1	0.67721
115.5			115.5	20	21.1619	115.5	3	0.63254
116.5			116.5	30	20.5486	116.5	0	0.59045
117.5			117.5	0	19.9502	117.5	1	0.55078
118.5			118.5	0	19.3663	118.5	4	0.51341
119.5			119.5	30	18.7965	119.5	5	0.47819
120.5			120.5	20	18.2405	120.5	1	0.445
121.5			121.5	20	17.698	121.5	1	0.41373
122.5			122.5	10	17.1686	122.5	1	0.38426
123.5			123.5	10	16.652	123.5	2	0.35649
124.5			124.5	30	16.1478	124.5	3	0.33032
125.5			125.5	10	15.6559	125.5	1	0.30567
126.5			126.5	0	15.1759	126.5	3	0.28243
127.5			127.5	10	14.7076	127.5	3	0.26054
128.5			128.5	10	14.2505	128.5	1	0.23991
129.5			129.5	20	13.8045	129.5	2	0.22047
130.5			130.5	0	13.3693	130.5	0	0.20215
131.5			131.5	20	12.9446	131.5	2	0.18489
132.5			132.5	10	12.5303	132.5	2	0.16862
133.5			133.5	10	12.1259	133.5	1	0.1533
134.5			134.5	50	11.7313	134.5	1	0.13885
135.5			135.5	0	11.3463	135.5	3	0.12524
136.5			136.5	10	10.9706	136.5	1	0.11242
137.5			137.5	20	10.604	137.5	0	0.10033
138.5			138.5	0	10.2462	138.5	3	0.08895
139.5			139.5	20	9.8971	139.5	0	0.07822
140.5			140.5	30	9.5565	140.5	2	0.06811
141.5			141.5	0	9.2241	141.5	2	0.05858
142.5			142.5	10	8.8997	142.5	3	0.0496
143.5			143.5	20	8.5832	143.5	0	0.04114
144.5			144.5	0	0.82744	144.5	2	0.03317
145.5			145.5	0	0.7973	145.5	2	0.02566
146.5			146.5	0	0.76789	146.5	3	0.01858
147.5			147.5	0	0.7392	147.5	2	0.01191
148.5			148.5	0	0.71119	148.5	2	0.00562
149.5			149.5	0	0.68387	149.5	1	-0.000298
150.5			150.5	0	0.65721	150.5	2	-0.00588
151.5			151.5	0	0.63119	151.5	1	-0.01114
152.5			152.5	0	0.6058	152.5	0	-0.01609
153.5			153.5	1	0.58103	153.5	1	-0.02076
154.5			154.5	0	0.55685	154.5	0	-0.02516
155.5			155.5	1	0.53326	155.5	0	-0.02931
156.5			156.5	0	0.51024	156.5	4	-0.03322
157.5			157.5	0	0.48778	157.5	1	-0.0369
158.5			158.5	0	0.46586	158.5	0	-0.04037
159.5			159.5	0	0.44448	159.5	2	-0.04364
160.5			160.5	0	0.42361	160.5	3	-0.04672
161.5			161.5	0	0.40324	161.5	2	-0.04962
162.5			162.5	0	0.38337	162.5	2	-0.05235
163.5			163.5	0	0.36398	163.5	1	-0.05493
164.5			164.5	0	0.34506	164.5	0	-0.05736
165.5			165.5	0	0.32659	165.5	1	-0.05965
166.5			166.5	1	0.30858	166.5	1	-0.0618
167.5			167.5	0	0.291	167.5	1	-0.06384
168.5			168.5	0	0.27384	168.5	1	-0.06575
169.5			169.5	0	0.2571	169.5	2	-0.06756
170.5			170.5	1	0.24076	170.5	0	-0.06926
171.5			171.5	0	0.22482	171.5	4	-0.07086
172.5			172.5	0	0.20927	172.5	2	-0.07237
173.5			173.5	0	0.19409	173.5	4	-0.07379
174.5			174.5	0	0.17928	174.5	2	-0.07513
175.5			175.5	0	0.16483	175.5	0	-0.0764
176.5			176.5	0	0.15073	176.5	1	-0.07759
177.5			177.5	0	0.13696	177.5	4	-0.07871
178.5			178.5	0	0.12354	178.5	3	-0.07976
179.5			179.5	0	0.11043	179.5	1	-0.08076
180.5			180.5	0	0.09765	180.5	2	-0.0817
181.5			181.5	0	0.08517	181.5	1	-0.08258
182.5			182.5	0	0.073	182.5	0	-0.08342
183.5			183.5	1	0.06111	183.5	0	-0.0842
184.5			184.5	0	0.04952	184.5	0	-0.08494
185.5			185.5	0	0.03821	185.5	1	-0.08564
186.5			186.5	1	0.02717	186.5	2	-0.08629
187.5			187.5	0	0.0164	187.5	0	-0.08691
188.5			188.5	0	0.00589	188.5	0	-0.0875
189.5			189.5	0	-0.00437	189.5	0	-0.08805
190.5			190.5	0	-0.01438	190.5	0	-0.08857
191.5			191.5	0	-0.02414	191.5	0	-0.08905
192.5			192.5	0	-0.03367	192.5	0	-0.08951
193.5			193.5	1	-0.04297	193.5	0	-0.08995
194.5			194.5	0	-0.05204	194.5	0	-0.09036
195.5			195.5	1	-0.0609	195.5	1	-0.09074
196.5			196.5	0	-0.06954	196.5	0	-0.0911
197.5			197.5	0	-0.07797	197.5	3	-0.09144
198.5			198.5	0	-0.0862	198.5	0	-0.09177
199.5			199.5	0	-0.09422	199.5	0	-0.09207
200.5			200.5	1	-0.10206	200.5	1	-0.09236
201.5			201.5	0	-0.1097	201.5	1	-0.09262
202.5			202.5	0	-0.11716	202.5	1	-0.09288
203.5			203.5	0	-0.12444	203.5	0	-0.09312
204.5			204.5	2	-0.13154	204.5	0	-0.09334
205.5			205.5	0	-0.13847	205.5	2	-0.09356
206.5			206.5	0	-0.14524	206.5	0	-0.09376
207.5			207.5	0	-0.15183	207.5	0	-0.09395
208.5			208.5	0	-0.15827	208.5	3	-0.09412
209.5			209.5	0	-0.16456	209.5	1	-0.09429
210.5			210.5	0	-0.17069	210.5	0	-0.09445
211.5			211.5	0	-0.17667	211.5	0	-0.0946
212.5			212.5	0	-0.18251	212.5	0	-0.09474
213.5			213.5	0	-0.18821	213.5	2	-0.09487
214.5			214.5	1	-0.19377	214.5	0	-0.09499
215.5			215.5	0	-0.19919	215.5	1	-0.09511
216.5			216.5	0	-0.20449	216.5	0	-0.09522
217.5			217.5	0	-0.20965	217.5	0	-0.09532
218.5			218.5	0	-0.21469	218.5	0	-0.09542
219.5			219.5	0	-0.21961	219.5	1	-0.09552
220.5			220.5	0	-0.22441	220.5	0	-0.0956
221.5			221.5	0	-0.22909	221.5	1	-0.09569
222.5			222.5	0	-0.23366	222.5	0	-0.09576
223.5			223.5	0	-0.23812	223.5	1	-0.09584
224.5			224.5	0	-0.24247	224.5	0	-0.0959
225.5			225.5	0	-0.24672	225.5	1	-0.09597
226.5			226.5	0	-0.25086	226.5	1	-0.09603
227.5			227.5	1	-0.2549	227.5	0	-0.09609
228.5			--	--	--	228.5	0	-0.09614
229.5			--	--	--	229.5	0	-0.09619
230.5			--	--	--	230.5	0	-0.09624
231.5			--	--	--	231.5	0	-0.09629
232.5			--	--	--	232.5	0	-0.09633
233.5			--	--	--	233.5	0	-0.09637
234.5			--	--	--	234.5	1	-0.09641
235.5			--	--	--	235.5	0	-0.09644
236.5			--	--	--	236.5	0	-0.09648
237.5			--	--	--	237.5	1	-0.09651
238.5			--	--	--	238.5	0	-0.09654
239.5			--	--	--	239.5	0	-0.09657
240.5			--	--	--	240.5	0	-0.09659
241.5			--	--	--	241.5	1	-0.09662
242.5			--	--	--	242.5	0	-0.09664
243.5			--	--	--	243.5	0	-0.09666
244.5			--	--	--	244.5	0	-0.09668
245.5			--	--	--	245.5	0	-0.0967
246.5			--	--	--	246.5	2	-0.09672
247.5			--	--	--	247.5	1	-0.09674
248.5			--	--	--	248.5	0	-0.09676
249.5			--	--	--	249.5	2	-0.09677
250.5			--	--	--	250.5	0	-0.09679
251.5			--	--	--	251.5	0	-0.0968
252.5			--	--	--	252.5	1	-0.09681
253.5			--	--	--	253.5	0	-0.09682
254.5			--	--	--	254.5	0	-0.09684
255.5			--	--	--	255.5	0	-0.09685
256.5			--	--	--	256.5	0	-0.09686
257.5			--	--	--	257.5	0	-0.09687
258.5			--	--	--	258.5	0	-0.09688
259.5			--	--	--	259.5	2	-0.09688
260.5			--	--	--	260.5	0	-0.09689
261.5			--	--	--	261.5	0	-0.0969
262.5			--	--	--	262.5	1	-0.09691
263.5			--	--	--	263.5	0	-0.09692
264.5			--	--	--	264.5	1	-0.09692
265.5			--	--	--	265.5	0	-0.09693
266.5			--	--	--	266.5	0	-0.09693
267.5			--	--	--	267.5	1	-0.09694
268.5			--	--	--	268.5	0	-0.09694
269.5			--	--	--	269.5	1	-0.09695
270.5			--	--	--	270.5	1	-0.09695
271.5			--	--	--	271.5	1	-0.09696
272.5			--	--	--	272.5	0	-0.09696
273.5			--	--	--	273.5	0	-0.09696
274.5			--	--	--	274.5	0	-0.09697
275.5			--	--	--	275.5	1	-0.09697
276.5			--	--	--	276.5	0	-0.09697
277.5			--	--	--	277.5	0	-0.09698
278.5			--	--	--	278.5	1	-0.09698
279.5			--	--	--	279.5	2	-0.09698
280.5			--	--	--	280.5	0	-0.09699
281.5			--	--	--	281.5	1	-0.09699
282.5			--	--	--	282.5	0	-0.09699
283.5			--	--	--	283.5	0	-0.09699
284.5			--	--	--	284.5	0	-0.09699
285.5			--	--	--	285.5	0	-0.097
286.5			--	--	--	286.5	0	-0.097
287.5			--	--	--	287.5	0	-0.097
288.5			--	--	--	288.5	0	-0.097
289.5			--	--	--	289.5	0	-0.097
290.5			--	--	--	290.5	0	-0.097
291.5			--	--	--	291.5	1	-0.097
292.5			--	--	--	292.5	0	-0.09701
293.5			--	--	--	293.5	0	-0.09701
294.5			--	--	--	294.5	0	-0.09701
295.5			--	--	--	295.5	0	-0.09701
296.5			--	--	--	296.5	1	-0.09701
297.5			--	--	--	297.5	1	-0.09701
298.5			--	--	--	298.5	0	-0.09701
299.5			--	--	--	299.5	0	-0.09701
300.5			--	--	--	300.5	0	-0.09701
301.5			--	--	--	301.5	0	-0.09701
302.5			--	--	--	302.5	1	-0.09702
303.5			--	--	--	303.5	0	-0.09702
304.5			--	--	--	304.5	0	-0.09702
305.5			--	--	--	305.5	0	-0.09702
306.5			--	--	--	306.5	0	-0.09702
307.5			--	--	--	307.5	0	-0.09702
308.5			--	--	--	308.5	0	-0.09702
309.5			--	--	--	309.5	0	-0.09702
310.5			--	--	--	310.5	0	-0.09702
311.5			--	--	--	311.5	0	-0.09702
312.5			--	--	--	312.5	0	-0.09702
313.5			--	--	--	313.5	0	-0.09702
314.5			--	--	--	314.5	0	-0.09702
315.5			--	--	--	315.5	0	-0.09702
316.5			--	--	--	316.5	0	-0.09702
317.5			--	--	--	317.5	0	-0.09702
318.5			--	--	--	318.5	0	-0.09702
319.5			--	--	--	319.5	0	-0.09702
320.5			--	--	--	320.5	0	-0.09702
321.5			--	--	--	321.5	0	-0.09702
322.5			--	--	--	322.5	0	-0.09702
323.5			--	--	--	323.5	0	-0.09702
324.5			--	--	--	324.5	0	-0.09702
325.5			--	--	--	325.5	0	-0.09702
326.5			--	--	--	326.5	0	-0.09702
327.5			--	--	--	327.5	0	-0.09702
328.5			--	--	--	328.5	0	-0.09702
329.5			--	--	--	329.5	0	-0.09702
330.5			--	--	--	330.5	1	-0.09702
331.5			--	--	--	331.5	0	-0.09702
332.5			--	--	--	332.5	0	-0.09702
333.5			--	--	--	333.5	0	-0.09702
334.5			--	--	--	334.5	0	-0.09702
335.5			--	--	--	335.5	0	-0.09702
336.5			--	--	--	336.5	1	-0.09702
337.5			--	--	--	337.5	0	-0.09702
338.5			--	--	--	338.5	0	-0.09702
339.5			--	--	--	339.5	1	-0.09702
340.5			--	--	--	340.5	0	-0.09702
341.5			--	--	--	341.5	0	-0.09702
342.5			--	--	--	342.5	0	-0.09702
343.5			--	--	--	343.5	0	-0.09703
344.5			--	--	--	344.5	0	-0.09703
345.5			--	--	--	345.5	0	-0.09703
346.5			--	--	--	346.5	0	-0.09703
347.5			--	--	--	347.5	0	-0.09703
348.5			--	--	--	348.5	0	-0.09703
349.5			--	--	--	349.5	0	-0.09703
350.5			--	--	--	350.5	0	-0.09703
351.5			--	--	--	351.5	0	-0.09703
352.5			--	--	--	352.5	0	-0.09703
353.5			--	--	--	353.5	0	-0.09703
354.5			--	--	--	354.5	0	-0.09703
355.5			--	--	--	355.5	1	-0.09703
356.5			--	--	--	356.5	0	-0.09703
357.5			--	--	--	357.5	0	-0.09703
358.5			--	--	--	358.5	0	-0.09703
359.5			--	--	--	359.5	0	-0.09703
360.5			--	--	--	360.5	0	-0.09703
361.5			--	--	--	361.5	0	-0.09703
362.5			--	--	--	362.5	0	-0.09703
363.5			--	--	--	363.5	0	-0.09703
364.5			--	--	--	364.5	0	-0.09703
365.5			--	--	--	365.5	0	-0.09703
366.5			--	--	--	366.5	0	-0.09703
367.5			--	--	--	367.5	0	-0.09703
368.5			--	--	--	368.5	0	-0.09703
369.5			--	--	--	369.5	0	-0.09703
370.5			--	--	--	370.5	0	-0.09703
371.5			--	--	--	371.5	0	-0.09703
372.5			--	--	--	372.5	0	-0.09703
373.5			--	--	--	373.5	0	-0.09703
374.5			--	--	--	374.5	0	-0.09703
375.5			--	--	--	375.5	0	-0.09703
376.5			--	--	--	376.5	0	-0.09703
377.5			--	--	--	377.5	0	-0.09703
378.5			--	--	--	378.5	1	-0.09703
379.5			--	--	--	379.5	0	-0.09703
380.5			--	--	--	380.5	0	-0.09703
381.5			--	--	--	381.5	0	-0.09703
382.5			--	--	--	382.5	0	-0.09703
383.5			--	--	--	383.5	0	-0.09703
384.5			--	--	--	384.5	0	-0.09703
385.5			--	--	--	385.5	0	-0.09703
386.5			--	--	--	386.5	0	-0.09703
387.5			--	--	--	387.5	0	-0.09703
388.5			--	--	--	388.5	1	-0.09703
389.5			--	--	--	389.5	0	-0.09703
390.5			--	--	--	390.5	1	-0.09703
391.5			--	--	--	391.5	0	-0.09703
392.5			--	--	--	392.5	0	-0.09703
393.5			--	--	--	393.5	0	-0.09703
394.5			--	--	--	394.5	1	-0.09703
395.5			--	--	--	395.5	0	-0.09703
396.5			--	--	--	396.5	0	-0.09703
397.5			--	--	--	397.5	0	-0.09703
398.5			--	--	--	398.5	0	-0.09703
399.5			--	--	--	399.5	0	-0.09703
400.5			--	--	--	400.5	0	-0.09703
401.5			--	--	--	401.5	0	-0.09703
402.5			--	--	--	402.5	0	-0.09703
403.5			--	--	--	403.5	0	-0.09703
404.5			--	--	--	404.5	0	-0.09703
405.5			--	--	--	405.5	0	-0.09703
406.5			--	--	--	406.5	0	-0.09703
407.5			--	--	--	407.5	0	-0.09703
408.5			--	--	--	408.5	0	-0.09703
409.5			--	--	--	409.5	0	-0.09703
410.5			--	--	--	410.5	0	-0.09703
411.5			--	--	--	411.5	0	-0.09703
412.5			--	--	--	412.5	0	-0.09703
413.5			--	--	--	413.5	0	-0.09703
414.5			--	--	--	414.5	0	-0.09703
415.5			--	--	--	415.5	0	-0.09703
416.5			--	--	--	416.5	1	-0.09703
417.5			--	--	--	417.5	0	-0.09703
418.5			--	--	--	418.5	0	-0.09703
419.5			--	--	--	419.5	0	-0.09703
420.5			--	--	--	420.5	0	-0.09703
421.5			--	--	--	421.5	0	-0.09703
422.5			--	--	--	422.5	0	-0.09703
423.5			--	--	--	423.5	0	-0.09703
424.5			--	--	--	424.5	0	-0.09703
425.5			--	--	--	425.5	0	-0.09703
426.5			--	--	--	426.5	0	-0.09703
427.5			--	--	--	427.5	0	-0.09703
428.5			--	--	--	428.5	0	-0.09703
429.5			--	--	--	429.5	0	-0.09703
430.5			--	--	--	430.5	0	-0.09703
431.5			--	--	--	431.5	0	-0.09703
432.5			--	--	--	432.5	0	-0.09703
433.5			--	--	--	433.5	0	-0.09703
434.5			--	--	--	434.5	0	-0.09703
435.5			--	--	--	435.5	0	-0.09703
436.5			--	--	--	436.5	0	-0.09703
437.5			--	--	--	437.5	0	-0.09703
438.5			--	--	--	438.5	1	-0.09703
439.5			--	--	--	439.5	0	-0.09703
440.5			--	--	--	440.5	0	-0.09703
441.5			--	--	--	441.5	0	-0.09703
442.5			--	--	--	442.5	0	-0.09703
443.5			--	--	--	443.5	0	-0.09703
444.5			--	--	--	444.5	0	-0.09703
445.5			--	--	--	445.5	0	-0.09703
446.5			--	--	--	446.5	0	-0.09703
447.5			--	--	--	447.5	0	-0.09703
448.5			--	--	--	448.5	0	-0.09703
449.5			--	--	--	449.5	0	-0.09703
450.5			--	--	--	450.5	0	-0.09703
451.5			--	--	--	451.5	0	-0.09703
452.5			--	--	--	452.5	0	-0.09703
453.5			--	--	--	453.5	0	-0.09703
454.5			--	--	--	454.5	0	-0.09703
455.5			--	--	--	455.5	0	-0.09703
456.5			--	--	--	456.5	0	-0.09703
457.5			--	--	--	457.5	0	-0.09703
458.5			--	--	--	458.5	1	-0.09703
459.5			--	--	--	459.5	0	-0.09703
460.5			--	--	--	460.5	0	-0.09703
461.5			--	--	--	461.5	0	-0.09703
462.5			--	--	--	462.5	0	-0.09703
463.5			--	--	--	463.5	0	-0.09703
464.5			--	--	--	464.5	0	-0.09703
465.5			--	--	--	465.5	1	-0.09703
466.5			--	--	--	466.5	0	-0.09703
467.5			--	--	--	467.5	0	-0.09703
468.5			--	--	--	468.5	0	-0.09703
469.5			--	--	--	469.5	0	-0.09703
470.5			--	--	--	470.5	0	-0.09703
471.5			--	--	--	471.5	0	-0.09703
472.5			--	--	--	472.5	0	-0.09703
473.5			--	--	--	473.5	0	-0.09703
474.5			--	--	--	474.5	0	-0.09703
475.5			--	--	--	475.5	0	-0.09703
476.5			--	--	--	476.5	0	-0.09703
477.5			--	--	--	477.5	0	-0.09703
478.5			--	--	--	478.5	0	-0.09703
479.5			--	--	--	479.5	0	-0.09703
480.5			--	--	--	480.5	0	-0.09703
481.5			--	--	--	481.5	0	-0.09703
482.5			--	--	--	482.5	0	-0.09703
483.5			--	--	--	483.5	0	-0.09703
484.5			--	--	--	484.5	0	-0.09703
485.5			--	--	--	485.5	0	-0.09703
486.5			--	--	--	486.5	0	-0.09703
487.5			--	--	--	487.5	0	-0.09703
488.5			--	--	--	488.5	0	-0.09703
489.5			--	--	--	489.5	0	-0.09703
490.5			--	--	--	490.5	0	-0.09703
491.5			--	--	--	491.5	0	-0.09703
492.5			--	--	--	492.5	0	-0.09703
493.5			--	--	--	493.5	0	-0.09703
494.5			--	--	--	494.5	0	-0.09703
495.5			--	--	--	495.5	0	-0.09703
496.5			--	--	--	496.5	0	-0.09703
497.5			--	--	--	497.5	0	-0.09703
498.5			--	--	--	498.5	0	-0.09703
499.5			--	--	--	499.5	0	-0.09703
500.5			--	--	--	500.5	0	-0.09703
501.5			--	--	--	501.5	0	-0.09703
502.5			--	--	--	502.5	0	-0.09703
503.5			--	--	--	503.5	0	-0.09703
504.5			--	--	--	504.5	0	-0.09703
505.5			--	--	--	505.5	1	-0.09703
506.5			--	--	--	506.5	0	-0.09703
507.5			--	--	--	507.5	0	-0.09703
508.5			--	--	--	508.5	0	-0.09703
509.5			--	--	--	509.5	0	-0.09703
510.5			--	--	--	510.5	0	-0.09703
511.5			--	--	--	511.5	0	-0.09703
512.5			--	--	--	512.5	0	-0.09703
513.5			--	--	--	513.5	1	-0.09703
514.5			--	--	--	514.5	0	-0.09703
515.5			--	--	--	515.5	0	-0.09703
516.5			--	--	--	516.5	0	-0.09703
517.5			--	--	--	517.5	0	-0.09703
518.5			--	--	--	518.5	0	-0.09703
519.5			--	--	--	519.5	0	-0.09703
520.5			--	--	--	520.5	0	-0.09703
521.5			--	--	--	521.5	0	-0.09703
522.5			--	--	--	522.5	0	-0.09703
523.5			--	--	--	523.5	0	-0.09703
524.5			--	--	--	524.5	0	-0.09703
525.5			--	--	--	525.5	0	-0.09703
526.5			--	--	--	526.5	0	-0.09703
527.5			--	--	--	527.5	0	-0.09703
528.5			--	--	--	528.5	0	-0.09703
529.5			--	--	--	529.5	0	-0.09703
530.5			--	--	--	530.5	0	-0.09703
531.5			--	--	--	531.5	0	-0.09703
532.5			--	--	--	532.5	0	-0.09703
533.5			--	--	--	533.5	0	-0.09703
534.5			--	--	--	534.5	0	-0.09703
535.5			--	--	--	535.5	0	-0.09703
536.5			--	--	--	536.5	0	-0.09703
537.5			--	--	--	537.5	0	-0.09703
538.5			--	--	--	538.5	0	-0.09703
539.5			--	--	--	539.5	0	-0.09703
540.5			--	--	--	540.5	0	-0.09703
541.5			--	--	--	541.5	0	-0.09703
542.5			--	--	--	542.5	0	-0.09703
543.5			--	--	--	543.5	0	-0.09703
544.5			--	--	--	544.5	0	-0.09703
545.5			--	--	--	545.5	0	-0.09703
546.5			--	--	--	546.5	0	-0.09703
547.5			--	--	--	547.5	0	-0.09703
548.5			--	--	--	548.5	0	-0.09703
549.5			--	--	--	549.5	0	-0.09703
550.5			--	--	--	550.5	0	-0.09703
551.5			--	--	--	551.5	0	-0.09703
552.5			--	--	--	552.5	0	-0.09703
553.5			--	--	--	553.5	0	-0.09703
554.5			--	--	--	554.5	0	-0.09703
555.5			--	--	--	555.5	0	-0.09703
556.5			--	--	--	556.5	0	-0.09703
557.5			--	--	--	557.5	0	-0.09703
558.5			--	--	--	558.5	0	-0.09703
559.5			--	--	--	559.5	0	-0.09703
560.5			--	--	--	560.5	0	-0.09703
561.5			--	--	--	561.5	0	-0.09703
562.5			--	--	--	562.5	0	-0.09703
563.5			--	--	--	563.5	0	-0.09703
564.5			--	--	--	564.5	0	-0.09703
565.5			--	--	--	565.5	0	-0.09703
566.5			--	--	--	566.5	0	-0.09703
567.5			--	--	--	567.5	0	-0.09703
568.5			--	--	--	568.5	0	-0.09703
569.5			--	--	--	569.5	0	-0.09703
570.5			--	--	--	570.5	0	-0.09703
571.5			--	--	--	571.5	0	-0.09703
572.5			--	--	--	572.5	0	-0.09703
573.5			--	--	--	573.5	0	-0.09703
574.5			--	--	--	574.5	0	-0.09703
575.5			--	--	--	575.5	0	-0.09703
576.5			--	--	--	576.5	0	-0.09703
577.5			--	--	--	577.5	0	-0.09703
578.5			--	--	--	578.5	0	-0.09703
579.5			--	--	--	579.5	0	-0.09703
580.5			--	--	--	580.5	0	-0.09703
581.5			--	--	--	581.5	0	-0.09703
582.5			--	--	--	582.5	0	-0.09703
583.5			--	--	--	583.5	0	-0.09703
584.5			--	--	--	584.5	0	-0.09703
585.5			--	--	--	585.5	0	-0.09703
586.5			--	--	--	586.5	0	-0.09703
587.5			--	--	--	587.5	0	-0.09703
588.5			--	--	--	588.5	0	-0.09703
589.5			--	--	--	589.5	0	-0.09703
590.5			--	--	--	590.5	0	-0.09703
591.5			--	--	--	591.5	0	-0.09703
592.5			--	--	--	592.5	0	-0.09703
593.5			--	--	--	593.5	0	-0.09703
594.5			--	--	--	594.5	0	-0.09703
595.5			--	--	--	595.5	0	-0.09703
596.5			--	--	--	596.5	0	-0.09703
597.5			--	--	--	597.5	0	-0.09703
598.5			--	--	--	598.5	0	-0.09703
599.5			--	--	--	599.5	0	-0.09703
600.5			--	--	--	600.5	0	-0.09703
601.5			--	--	--	601.5	0	-0.09703
602.5			--	--	--	602.5	0	-0.09703
603.5			--	--	--	603.5	0	-0.09703
604.5			--	--	--	604.5	0	-0.09703
605.5			--	--	--	605.5	0	-0.09703
606.5			--	--	--	606.5	0	-0.09703
607.5			--	--	--	607.5	0	-0.09703
608.5			--	--	--	608.5	0	-0.09703
609.5			--	--	--	609.5	0	-0.09703
610.5			--	--	--	610.5	0	-0.09703
611.5			--	--	--	611.5	0	-0.09703
612.5			--	--	--	612.5	0	-0.09703
613.5			--	--	--	613.5	0	-0.09703
614.5			--	--	--	614.5	0	-0.09703
Figure5e
	diameter around R220		diameter around K238A		Dwell time
R282A	7.59519	2.26248	9.63702	0.50405	0.2755	0.0805
R220A	15.5361	0.90713	9.91651	1.04213	0.1875	0.0265
R220W	9.29048	0.92301	9.29602	0.51243	3.567	0.5
